# Supplementary material for: N-(Trimethyl­sil­yl)methane­sulfonamide
Source: Acta Crystallogr Sect E Struct Rep Online. 2010 Dec 11;67(Pt 1):o93. doi: 10.1107/S1600536810050336 (PMC3050205; doi:10.1107/S1600536810050336)
Supplement: Supplementary file 1 [file e-67-00o93-sup1.cif]

##############################################################################
###                                                                        ###
###        Electronic paper (Acta Crystallographica Section E)             ###
###                                                                        ###
##############################################################################
#                                                                            #
# This CIF contains the data in a paper accepted for publication in Acta     #
# Crystallographica Section E. It conforms to the requirements of Notes      #
# for Authors for Section E, and has been peer reviewed under the auspices   #
# of the IUCr Commission on Journals.                                        #
#                                                                            #
# Full details of the Crystallographic Information File format               #
# are given in the paper "The Crystallographic Information File (CIF):       #
# a New Standard Archive File for Crystallography" by S. R. Hall, F. H.      #
# Allen and I. D. Brown [Acta Cryst. (1991), A47, 655-685].                  #
#                                                                            #
# The current version of the core CIF dictionary is obtainable from          #
# ftp://ftp.iucr.org/pub/cif_core.dic. The current version number is 2.4.    #
#                                                                            #
# Software is freely available for graphical display of the structure(s) in  #
# this CIF.  For information consult the CIF home page http://www.iucr.org/  #
# cif/home.html                                                              #
#                                                                            #
# This file may be used for bona fide research purposes within the           #
# scientific community so long as proper attribution is given to the journal # 
# article from which it was obtained.                                        #
#                                                                            #
##############################################################################
                                             
data_global
_audit_creation_method     SHELXTL-V6.0
_journal_date_recd_electronic     2010-11-29
_journal_date_accepted     2010-12-01
_journal_name_full     'Acta Crystallographica, Section E'
_journal_year     2011
_journal_volume     67
_journal_issue      1
_journal_page_first     o93
_journal_page_last     o93
_journal_paper_category     QO
_journal_coeditor_code     SI2314
_publ_contact_author_name
;
 Dr. Andrew McWilliams
;
_publ_contact_author_address
;
 Department of Chemistry and Biology
 Ryerson University
 Toronto
 Ontario
 Canada, M5B 2K3
;
_publ_contact_author_email     amcwilli@ryerson.ca
_publ_contact_author_fax     '416 979 5044'
_publ_contact_author_phone     '416 979 5000 ext 4060'
_publ_section_title
;
<i>N</i>-(Trimethylsilyl)methanesulfonamide
;
loop_
    _publ_author_name
    _publ_author_address
    'McWilliams, Andrew R. '
;
Department of Chemistry & Biology,
Ryerson University,
Toronto, Ontario, Canada M5B 2K3
;
    'Gezahegna, Sossina'
;
Department of Chemistry & Biology,
Ryerson University,
Toronto, Ontario, Canada M5B 2K3
;
    'Lough, Alan J.'
;
Department of Chemistry,
University of Toronto,
Toronto, Ontario, Canada M5S 3H6
;
data_I
_chemical_name_systematic
;
<i>N</i>-(Trimethylsilyl)methanesulfonamide
;
_chemical_name_common     ?
_chemical_formula_moiety     'C4 H13 N O2 S Si'
_chemical_formula_sum     'C4 H13 N O2 S Si'
_chemical_formula_iupac     'C4 H13 N O2 S Si'
_chemical_formula_weight     167.30
_chemical_melting_point     ?
_symmetry_cell_setting     monoclinic
_symmetry_space_group_name_H-M     'P 21'
_symmetry_space_group_name_Hall     'P 2yb'
loop_
    _symmetry_equiv_pos_as_xyz
    'x, y, z'
    '-x, y+1/2, -z'
_cell_length_a     8.2827(4)
_cell_length_b     10.9513(5)
_cell_length_c     9.6201(3)
_cell_angle_alpha     90.00
_cell_angle_beta     92.536(2)
_cell_angle_gamma     90.00
_cell_volume     871.75(6)
_cell_formula_units_Z     4
_cell_measurement_reflns_used     6920
_cell_measurement_theta_min     2.8
_cell_measurement_theta_max     32.0
_cell_measurement_temperature     150.0(10)
_exptl_crystal_description     'block'
_exptl_crystal_colour     'colourless'
_exptl_crystal_size_max     0.32
_exptl_crystal_size_mid     0.25
_exptl_crystal_size_min     0.24
_exptl_crystal_density_diffrn     1.275
_exptl_crystal_density_meas     ?
_exptl_crystal_density_method     'not measured'
_exptl_crystal_F_000     360
_exptl_absorpt_coefficient_mu     0.450
_exptl_absorpt_correction_type     multi-scan
_exptl_absorpt_process_details
;
(SORTAV; Blessing 1995)
;
_exptl_absorpt_correction_T_min     0.830
_exptl_absorpt_correction_T_max     0.931
_exptl_special_details
;
;
_diffrn_ambient_temperature     150.0(10)
_diffrn_radiation_type     MoK\a
_diffrn_radiation_wavelength     0.71073
_diffrn_radiation_source     'fine-focus sealed tube'
_diffrn_radiation_monochromator     graphite
_diffrn_measurement_device_type     'Nonius KappaCCD'
_diffrn_measurement_method     '\f scans and \w scans with \k offsets'
_diffrn_detector_area_resol_mean     9
_diffrn_reflns_number     6920
_diffrn_reflns_av_R_equivalents     0.0295
_diffrn_reflns_av_sigmaI/netI     0.0512
_diffrn_reflns_theta_min     2.82
_diffrn_reflns_theta_max     32.01
_diffrn_reflns_theta_full     32.01
_diffrn_measured_fraction_theta_max     0.978
_diffrn_measured_fraction_theta_full     0.998
_diffrn_reflns_limit_h_min     -12
_diffrn_reflns_limit_h_max     12
_diffrn_reflns_limit_k_min     -14
_diffrn_reflns_limit_k_max     16
_diffrn_reflns_limit_l_min     -12
_diffrn_reflns_limit_l_max     14
_diffrn_standards_number     0
_diffrn_standards_interval_count     ?
_diffrn_standards_interval_time     ?
_diffrn_standards_decay_%     ?
_refine_special_details
;
Refinement of <i>F</i>^2^ against ALL reflections. The weighted <i>R</i>-factor
<i>wR</i> and goodness of fit <i>S</i> are based on <i>F</i>^2^, conventional
<i>R</i>-factors <i>R</i> are based on <i>F</i>, with <i>F</i> set to zero for
negative <i>F</i>^2^. The threshold expression of <i>F</i>^2^ >
\s(<i>F</i>^2^) is used only for calculating <i>R</i>-factors(gt) <i>etc</i>.
and is not relevant to the choice of reflections for refinement.
<i>R</i>-factors based on <i>F</i>^2^ are statistically about twice as large
as those based on <i>F</i>, and <i>R</i>- factors based on ALL data will be
even larger.
;
_reflns_number_total     4894
_reflns_number_gt     4195
_reflns_threshold_expression     I>2\s(I)
_refine_ls_structure_factor_coef     Fsqd
_refine_ls_matrix_type     full
_refine_ls_R_factor_all     0.0518
_refine_ls_R_factor_gt     0.0392
_refine_ls_wR_factor_gt     0.0841
_refine_ls_wR_factor_ref     0.0939
_refine_ls_goodness_of_fit_ref     1.050
_refine_ls_restrained_S_all     1.050
_refine_ls_number_reflns     4894
_refine_ls_number_parameters     170
_refine_ls_number_restraints     2
_refine_ls_hydrogen_treatment     mixed
_refine_ls_weighting_scheme     calc
_refine_ls_weighting_details
         'calc w=1/[\s^2^(Fo^2^)+(0.0218P)^2^+0.6600P] where P=(Fo^2^+2Fc^2^)/3'
_atom_sites_solution_hydrogens     geom
_atom_sites_solution_primary     direct
_atom_sites_solution_secondary     difmap
_refine_ls_shift/su_max     0.000
_refine_ls_shift/su_mean     0.000
_refine_diff_density_max     0.413
_refine_diff_density_min     -0.488
_refine_ls_extinction_method     none
_refine_ls_extinction_coef     ?
_refine_ls_abs_structure_details     'Flack (1983), 1787 Friedel pairs'
_refine_ls_abs_structure_Flack     0.39(9)
loop_
    _atom_type_symbol
    _atom_type_description
    _atom_type_scat_dispersion_real
    _atom_type_scat_dispersion_imag
    _atom_type_scat_source
    'C' 'C' 0.0033 0.0016
                         'International Tables Vol C Tables 4.2.6.8 and 6.1.1.4'
    'H' 'H' 0.0000 0.0000
                         'International Tables Vol C Tables 4.2.6.8 and 6.1.1.4'
    'N' 'N' 0.0061 0.0033
                         'International Tables Vol C Tables 4.2.6.8 and 6.1.1.4'
    'O' 'O' 0.0106 0.0060
                         'International Tables Vol C Tables 4.2.6.8 and 6.1.1.4'
    'S' 'S' 0.1246 0.1234
                         'International Tables Vol C Tables 4.2.6.8 and 6.1.1.4'
    'Si' 'Si' 0.0817 0.0704
                         'International Tables Vol C Tables 4.2.6.8 and 6.1.1.4'
_computing_data_collection     'COLLECT (Nonius, 2002)'
_computing_cell_refinement     'DENZO-SMN (Otwinowski & Minor, 1997)'
_computing_data_reduction     'DENZO-SMN (Otwinowski & Minor, 1997)'
_computing_structure_solution     'SIR92 (Altomare <i>et al.</i>, 1994)'
_computing_structure_refinement     'SHELXTL (Sheldrick, 2008)'
_computing_molecular_graphics     'PLATON (Spek, 2009)'
_computing_publication_material     'SHELXTL (Sheldrick, 2008)'
loop_
    _atom_site_type_symbol
    _atom_site_label
    _atom_site_fract_x
    _atom_site_fract_y
    _atom_site_fract_z
    _atom_site_U_iso_or_equiv
    _atom_site_adp_type
    _atom_site_calc_flag
    _atom_site_refinement_flags
    _atom_site_occupancy
    _atom_site_disorder_assembly
    _atom_site_disorder_group
    S S1A 0.84555(7) 0.27915(6) 0.95708(6) 0.02134(13) Uani d . 1 . .
    Si Si1A 0.55749(8) 0.11459(7) 0.99573(7) 0.02169(14) Uani d . 1 . .
    O O1A 0.8724(3) 0.40683(18) 0.9815(2) 0.0303(4) Uani d . 1 . .
    O O2A 0.8188(2) 0.2381(2) 0.81562(18) 0.0308(4) Uani d . 1 . .
    N N1A 0.6945(3) 0.2334(2) 1.0411(2) 0.0228(4) Uani d D 1 . .
    H H1NA 0.693(4) 0.265(3) 1.117(2) 0.027 Uiso d D 1 . .
    C C1A 1.0156(4) 0.2012(3) 1.0271(3) 0.0329(6) Uani d . 1 . .
    H H1AA 1.1115 0.2264 0.9783 0.049 Uiso calc R 1 . .
    H H1AB 0.9994 0.1131 1.0158 0.049 Uiso calc R 1 . .
    H H1AC 1.0307 0.2207 1.1262 0.049 Uiso calc R 1 . .
    C C2A 0.6695(4) -0.0301(3) 0.9698(3) 0.0326(6) Uani d . 1 . .
    H H2AA 0.7328 -0.0505 1.0552 0.049 Uiso calc R 1 . .
    H H2AB 0.7423 -0.0201 0.8930 0.049 Uiso calc R 1 . .
    H H2AC 0.5926 -0.0960 0.9476 0.049 Uiso calc R 1 . .
    C C3A 0.4308(3) 0.1074(3) 1.1496(3) 0.0296(6) Uani d . 1 . .
    H H3AA 0.3737 0.1851 1.1595 0.044 Uiso calc R 1 . .
    H H3AB 0.4997 0.0922 1.2332 0.044 Uiso calc R 1 . .
    H H3AC 0.3520 0.0411 1.1374 0.044 Uiso calc R 1 . .
    C C4A 0.4362(4) 0.1526(3) 0.8351(3) 0.0322(6) Uani d . 1 . .
    H H4AA 0.3771 0.2288 0.8490 0.048 Uiso calc R 1 . .
    H H4AB 0.3593 0.0866 0.8136 0.048 Uiso calc R 1 . .
    H H4AC 0.5082 0.1626 0.7577 0.048 Uiso calc R 1 . .
    S S1B 0.65985(7) 0.31234(6) 0.45178(6) 0.02162(13) Uani d . 1 . .
    Si Si1B 0.94662(8) 0.47963(7) 0.51424(7) 0.02164(14) Uani d . 1 . .
    O O1B 0.6327(3) 0.18445(19) 0.4738(2) 0.0310(5) Uani d . 1 . .
    O O2B 0.6801(2) 0.3547(2) 0.31117(19) 0.0307(4) Uani d . 1 . .
    N N1B 0.8160(3) 0.3552(2) 0.5432(2) 0.0223(4) Uani d D 1 . .
    H H1NB 0.820(3) 0.317(3) 0.615(2) 0.027 Uiso d D 1 . .
    C C1B 0.4928(4) 0.3904(3) 0.5154(3) 0.0340(7) Uani d . 1 . .
    H H1BA 0.3947 0.3668 0.4613 0.051 Uiso calc R 1 . .
    H H1BB 0.5096 0.4787 0.5068 0.051 Uiso calc R 1 . .
    H H1BC 0.4811 0.3694 0.6134 0.051 Uiso calc R 1 . .
    C C2B 0.8316(4) 0.6243(3) 0.5137(3) 0.0329(6) Uani d . 1 . .
    H H2BA 0.7775 0.6327 0.6018 0.049 Uiso calc R 1 . .
    H H2BB 0.7506 0.6239 0.4363 0.049 Uiso calc R 1 . .
    H H2BC 0.9057 0.6930 0.5027 0.049 Uiso calc R 1 . .
    C C3B 1.0911(3) 0.4706(3) 0.6667(3) 0.0309(6) Uani d . 1 . .
    H H3BA 1.0326 0.4805 0.7523 0.046 Uiso calc R 1 . .
    H H3BB 1.1719 0.5355 0.6607 0.046 Uiso calc R 1 . .
    H H3BC 1.1451 0.3910 0.6677 0.046 Uiso calc R 1 . .
    C C4B 1.0488(3) 0.4616(3) 0.3477(3) 0.0304(6) Uani d . 1 . .
    H H4BA 0.9686 0.4671 0.2699 0.046 Uiso calc R 1 . .
    H H4BB 1.1023 0.3818 0.3460 0.046 Uiso calc R 1 . .
    H H4BC 1.1294 0.5264 0.3392 0.046 Uiso calc R 1 . .
loop_
    _atom_site_aniso_label
    _atom_site_aniso_U_11
    _atom_site_aniso_U_22
    _atom_site_aniso_U_33
    _atom_site_aniso_U_12
    _atom_site_aniso_U_13
    _atom_site_aniso_U_23
    S1A 0.0233(3) 0.0193(3) 0.0216(3) -0.0012(2) 0.0028(2) 0.0028(2)
    Si1A 0.0216(3) 0.0221(4) 0.0213(3) -0.0027(3) 0.0008(2) -0.0005(3)
    O1A 0.0340(11) 0.0163(10) 0.0406(11) -0.0031(8) 0.0019(9) 0.0038(9)
    O2A 0.0417(11) 0.0324(11) 0.0187(8) -0.0058(9) 0.0065(7) 0.0011(8)
    N1A 0.0264(10) 0.0239(12) 0.0184(10) -0.0044(9) 0.0032(8) -0.0033(9)
    C1A 0.0266(13) 0.0273(16) 0.0448(17) 0.0039(11) 0.0010(12) 0.0066(13)
    C2A 0.0354(15) 0.0216(15) 0.0409(15) -0.0002(11) 0.0039(12) -0.0032(13)
    C3A 0.0254(12) 0.0378(16) 0.0258(12) -0.0083(11) 0.0038(9) -0.0004(12)
    C4A 0.0308(14) 0.0392(18) 0.0258(13) -0.0014(11) -0.0066(10) -0.0018(12)
    S1B 0.0240(3) 0.0198(3) 0.0211(3) -0.0010(2) 0.0015(2) -0.0029(2)
    Si1B 0.0230(3) 0.0216(4) 0.0205(3) -0.0035(3) 0.0030(2) 0.0007(3)
    O1B 0.0349(11) 0.0190(11) 0.0387(11) -0.0052(8) -0.0021(8) -0.0036(9)
    O2B 0.0388(11) 0.0333(11) 0.0200(8) -0.0036(8) 0.0005(7) -0.0021(8)
    N1B 0.0258(10) 0.0209(11) 0.0201(10) -0.0035(8) 0.0007(8) 0.0041(9)
    C1B 0.0244(13) 0.0339(18) 0.0443(17) 0.0034(11) 0.0060(11) -0.0082(14)
    C2B 0.0368(15) 0.0209(14) 0.0415(16) -0.0004(12) 0.0057(12) 0.0003(13)
    C3B 0.0277(13) 0.0395(17) 0.0253(12) -0.0071(12) -0.0015(10) 0.0003(13)
    C4B 0.0321(14) 0.0340(17) 0.0260(13) -0.0037(11) 0.0106(10) 0.0026(12)
_geom_special_details
;
All e.s.d.'s (except the e.s.d. in the dihedral angle between two l.s. planes)
are estimated using the full covariance matrix. The cell e.s.d.'s are taken
into account individually in the estimation of e.s.d.'s in distances, angles
and torsion angles; correlations between e.s.d.'s in cell parameters are only
used when they are defined by crystal symmetry. An approximate (isotropic)
treatment of cell e.s.d.'s is used for estimating e.s.d.'s involving l.s.
planes.
;
loop_
    _geom_bond_atom_site_label_1
    _geom_bond_atom_site_label_2
    _geom_bond_site_symmetry_2
    _geom_bond_distance
    _geom_bond_publ_flag
    S1A O1A . 1.434(2) ?
    S1A O2A . 1.4410(19) ?
    S1A N1A . 1.600(2) ?
    S1A C1A . 1.755(3) ?
    Si1A N1A . 1.768(2) ?
    Si1A C4A . 1.853(3) ?
    Si1A C3A . 1.853(3) ?
    Si1A C2A . 1.859(3) ?
    N1A H1NA . 0.81(2) ?
    C1A H1AA . 0.9800 ?
    C1A H1AB . 0.9800 ?
    C1A H1AC . 0.9800 ?
    C2A H2AA . 0.9800 ?
    C2A H2AB . 0.9800 ?
    C2A H2AC . 0.9800 ?
    C3A H3AA . 0.9800 ?
    C3A H3AB . 0.9800 ?
    C3A H3AC . 0.9800 ?
    C4A H4AA . 0.9800 ?
    C4A H4AB . 0.9800 ?
    C4A H4AC . 0.9800 ?
    S1B O1B . 1.436(2) ?
    S1B O2B . 1.4469(19) ?
    S1B N1B . 1.602(2) ?
    S1B C1B . 1.759(3) ?
    Si1B N1B . 1.769(2) ?
    Si1B C2B . 1.849(3) ?
    Si1B C3B . 1.854(3) ?
    Si1B C4B . 1.855(3) ?
    N1B H1NB . 0.81(2) ?
    C1B H1BA . 0.9800 ?
    C1B H1BB . 0.9800 ?
    C1B H1BC . 0.9800 ?
    C2B H2BA . 0.9800 ?
    C2B H2BB . 0.9800 ?
    C2B H2BC . 0.9800 ?
    C3B H3BA . 0.9800 ?
    C3B H3BB . 0.9800 ?
    C3B H3BC . 0.9800 ?
    C4B H4BA . 0.9800 ?
    C4B H4BB . 0.9800 ?
    C4B H4BC . 0.9800 ?
loop_
    _geom_angle_atom_site_label_1
    _geom_angle_atom_site_label_2
    _geom_angle_atom_site_label_3
    _geom_angle_site_symmetry_1
    _geom_angle_site_symmetry_3
    _geom_angle
    _geom_angle_publ_flag
    O1A S1A O2A . . 118.36(12) ?
    O1A S1A N1A . . 110.00(13) ?
    O2A S1A N1A . . 106.77(12) ?
    O1A S1A C1A . . 107.19(15) ?
    O2A S1A C1A . . 107.34(15) ?
    N1A S1A C1A . . 106.61(14) ?
    N1A Si1A C4A . . 111.04(13) ?
    N1A Si1A C3A . . 102.36(12) ?
    C4A Si1A C3A . . 111.74(14) ?
    N1A Si1A C2A . . 109.97(13) ?
    C4A Si1A C2A . . 109.58(15) ?
    C3A Si1A C2A . . 111.98(15) ?
    S1A N1A Si1A . . 127.83(14) ?
    S1A N1A H1NA . . 112(2) ?
    Si1A N1A H1NA . . 120(2) ?
    S1A C1A H1AA . . 109.5 ?
    S1A C1A H1AB . . 109.5 ?
    H1AA C1A H1AB . . 109.5 ?
    S1A C1A H1AC . . 109.5 ?
    H1AA C1A H1AC . . 109.5 ?
    H1AB C1A H1AC . . 109.5 ?
    Si1A C2A H2AA . . 109.5 ?
    Si1A C2A H2AB . . 109.5 ?
    H2AA C2A H2AB . . 109.5 ?
    Si1A C2A H2AC . . 109.5 ?
    H2AA C2A H2AC . . 109.5 ?
    H2AB C2A H2AC . . 109.5 ?
    Si1A C3A H3AA . . 109.5 ?
    Si1A C3A H3AB . . 109.5 ?
    H3AA C3A H3AB . . 109.5 ?
    Si1A C3A H3AC . . 109.5 ?
    H3AA C3A H3AC . . 109.5 ?
    H3AB C3A H3AC . . 109.5 ?
    Si1A C4A H4AA . . 109.5 ?
    Si1A C4A H4AB . . 109.5 ?
    H4AA C4A H4AB . . 109.5 ?
    Si1A C4A H4AC . . 109.5 ?
    H4AA C4A H4AC . . 109.5 ?
    H4AB C4A H4AC . . 109.5 ?
    O1B S1B O2B . . 118.44(12) ?
    O1B S1B N1B . . 109.44(12) ?
    O2B S1B N1B . . 107.15(12) ?
    O1B S1B C1B . . 106.99(15) ?
    O2B S1B C1B . . 107.15(15) ?
    N1B S1B C1B . . 107.15(14) ?
    N1B Si1B C2B . . 110.00(13) ?
    N1B Si1B C3B . . 102.23(12) ?
    C2B Si1B C3B . . 111.25(15) ?
    N1B Si1B C4B . . 111.06(13) ?
    C2B Si1B C4B . . 110.09(15) ?
    C3B Si1B C4B . . 112.00(13) ?
    S1B N1B Si1B . . 128.59(14) ?
    S1B N1B H1NB . . 109(2) ?
    Si1B N1B H1NB . . 122(2) ?
    S1B C1B H1BA . . 109.5 ?
    S1B C1B H1BB . . 109.5 ?
    H1BA C1B H1BB . . 109.5 ?
    S1B C1B H1BC . . 109.5 ?
    H1BA C1B H1BC . . 109.5 ?
    H1BB C1B H1BC . . 109.5 ?
    Si1B C2B H2BA . . 109.5 ?
    Si1B C2B H2BB . . 109.5 ?
    H2BA C2B H2BB . . 109.5 ?
    Si1B C2B H2BC . . 109.5 ?
    H2BA C2B H2BC . . 109.5 ?
    H2BB C2B H2BC . . 109.5 ?
    Si1B C3B H3BA . . 109.5 ?
    Si1B C3B H3BB . . 109.5 ?
    H3BA C3B H3BB . . 109.5 ?
    Si1B C3B H3BC . . 109.5 ?
    H3BA C3B H3BC . . 109.5 ?
    H3BB C3B H3BC . . 109.5 ?
    Si1B C4B H4BA . . 109.5 ?
    Si1B C4B H4BB . . 109.5 ?
    H4BA C4B H4BB . . 109.5 ?
    Si1B C4B H4BC . . 109.5 ?
    H4BA C4B H4BC . . 109.5 ?
    H4BB C4B H4BC . . 109.5 ?
loop_
    _geom_hbond_atom_site_label_D
    _geom_hbond_atom_site_label_H
    _geom_hbond_atom_site_label_A
    _geom_hbond_site_symmetry_A
    _geom_hbond_distance_DH
    _geom_hbond_distance_HA
    _geom_hbond_distance_DA
    _geom_hbond_angle_DHA
    N1B H1NB O2A . 0.81(2) 2.11(2) 2.917(3) 173(3)
    N1A H1NA O2B 1_556 0.81(2) 2.12(2) 2.925(3) 177(3)
