# Supplementary material for: N-(Trimethyl­sil­yl)methane­sulfonamide
Source: Acta Crystallogr Sect E Struct Rep Online. 2010 Dec 11;67(Pt 1):o93. doi: 10.1107/S1600536810050336 (PMC3050205; doi:10.1107/S1600536810050336)
Supplement: Supplementary file 2 [file e-67-00o93-Isup2.hkl]

# 
# h,k,l, Fc-squared, Fo-squared, sigma(Fo-squared) and status flag 
# 
data_I
_shelx_title ' k0886 in P2(1)' 
_shelx_refln_list_code          4 
_shelx_F_calc_maximum       81.02 
_exptl_crystal_F_000       360.00 
_reflns_d_resolution_high  0.6704 
 
loop_ 
 _symmetry_equiv_pos_as_xyz 
 'x, y, z' 
 '-x, y+1/2, -z' 
 
_cell_length_a     8.2827 
_cell_length_b    10.9513 
_cell_length_c     9.6201 
_cell_angle_alpha  90.000 
_cell_angle_beta   92.536 
_cell_angle_gamma  90.000 
 
_shelx_F_squared_multiplier     1.000 
 
loop_ 
 _refln_index_h 
 _refln_index_k 
 _refln_index_l 
 _refln_F_squared_calc 
 _refln_F_squared_meas 
 _refln_F_squared_sigma 
 _refln_observed_status 
   6 -14   0       10.00       -5.05      5.05 o 
   5 -13   0       38.99       43.33      8.20 o 
   6 -13   0       64.33       50.55      9.27 o 
   7 -13   0        0.34        6.65      6.03 o 
   4 -12   0        2.93        2.93      5.20 o 
   5 -12   0      115.30      110.10      9.72 o 
   6 -12   0       11.70        7.07      4.83 o 
   7 -12   0      168.10      173.08     14.01 o 
   3 -11   0      187.39      194.98     11.71 o 
   4 -11   0      216.49      235.46     13.46 o 
   5 -11   0       71.16       63.65      7.17 o 
   6 -11   0        1.20        4.70      4.21 o 
   7 -11   0       12.53        9.04      5.33 o 
   8 -11   0       77.77       60.11      8.85 o 
   3 -10   0        6.44        4.45      2.81 o 
   4 -10   0       37.53       38.67      4.77 o 
   5 -10   0        1.64        3.11      3.44 o 
   6 -10   0        4.26        5.38      4.24 o 
   7 -10   0       20.46       16.88      5.20 o 
   8 -10   0       14.46       15.86      5.51 o 
   9 -10   0      145.72      111.64     12.48 o 
   2  -9   0      856.03      870.35     32.30 o 
   3  -9   0       17.76        9.30      3.66 o 
   4  -9   0       16.68       17.35      3.80 o 
   5  -9   0      459.69      486.38     20.83 o 
   6  -9   0       45.50       33.90      4.91 o 
   7  -9   0       40.53       38.17      5.55 o 
   8  -9   0      173.96      179.75     13.06 o 
   9  -9   0       44.13       44.99      9.42 o 
  10  -9   0       13.24       15.11      6.98 o 
   2  -8   0      216.28      241.63     10.89 o 
   3  -8   0     1337.22     1337.85     47.53 o 
   4  -8   0      269.73      285.55     13.31 o 
   5  -8   0        2.62        6.92      3.13 o 
   6  -8   0      177.80      192.29     11.35 o 
   7  -8   0      173.65      178.14     11.97 o 
   8  -8   0      399.28      400.31     22.62 o 
   9  -8   0       31.96       42.36      7.67 o 
  10  -8   0        1.20        3.76      5.71 o 
   1  -7   0        1.40        0.17      1.67 o 
   2  -7   0      207.34      229.90      7.48 o 
   3  -7   0       39.43       31.08      4.84 o 
   4  -7   0      458.80      481.22     19.48 o 
   5  -7   0      259.95      261.04     11.74 o 
   6  -7   0      493.13      518.77     21.73 o 
   7  -7   0        5.10        7.02      3.60 o 
   8  -7   0       18.32       19.40      4.57 o 
   9  -7   0      117.56      125.19     10.12 o 
  10  -7   0       14.87       23.02      8.65 o 
   1  -6   0        8.45        8.05      1.84 o 
   2  -6   0      182.35      189.84      6.31 o 
   3  -6   0     1405.13     1433.01     34.84 o 
   4  -6   0      123.21      102.86      6.80 o 
   5  -6   0        1.06        2.63      3.28 o 
   6  -6   0        4.46        1.96      2.61 o 
   7  -6   0      414.39      419.81     18.79 o 
   8  -6   0      266.62      259.74     14.35 o 
   9  -6   0        7.94        5.37      4.23 o 
  10  -6   0      357.06      354.87     23.70 o 
  11  -6   0        2.64        3.60      6.05 o 
   1  -5   0       62.44       44.54      2.36 o 
   2  -5   0     1038.62      960.82     24.20 o 
   3  -5   0      332.03      300.57      8.93 o 
   4  -5   0      201.12      183.71      6.19 o 
   5  -5   0       62.70       53.27      4.73 o 
   6  -5   0        3.27        4.54      2.76 o 
   7  -5   0      364.31      378.85     17.71 o 
   8  -5   0      245.95      250.50     14.45 o 
   9  -5   0       58.09       55.51      7.14 o 
  10  -5   0       14.07       10.58      5.70 o 
  11  -5   0      101.71      120.21     14.55 o 
   1  -4   0     4516.19     4465.49    144.88 o 
   2  -4   0     1126.01     1080.29     26.19 o 
   3  -4   0      632.47      704.74     19.53 o 
   4  -4   0      176.45      188.93      6.14 o 
   5  -4   0       24.82       25.50      4.04 o 
   6  -4   0      353.38      349.86     14.22 o 
   7  -4   0      118.91      120.82      7.91 o 
   8  -4   0       21.59       24.36      4.51 o 
   9  -4   0      300.22      336.64     19.12 o 
  10  -4   0       61.16       74.66      8.77 o 
  11  -4   0       42.39       48.56      9.94 o 
   1  -3   0     4951.85     4853.56    154.73 o 
   2  -3   0       18.10       24.19      1.49 o 
   3  -3   0      239.25      215.77      6.07 o 
   4  -3   0        7.44        4.65      1.29 o 
   5  -3   0     2071.22     2060.18     50.63 o 
   6  -3   0       46.18       43.72      4.17 o 
   7  -3   0      117.62      137.31      8.68 o 
   8  -3   0       34.60       40.36      5.31 o 
   9  -3   0        0.37        3.87      3.87 o 
  10  -3   0       53.85       53.42      8.25 o 
  11  -3   0       50.99       84.68     11.38 o 
   1  -2   0     2249.42     2308.60     56.71 o 
   2  -2   0     3809.48     3838.24     86.29 o 
   3  -2   0      143.88      128.82      4.16 o 
   4  -2   0      703.64      711.67     17.99 o 
   5  -2   0      750.16      708.78     19.64 o 
   6  -2   0     1853.47     1835.39     63.12 o 
   7  -2   0      492.31      469.39     19.45 o 
   8  -2   0       80.63       78.00      7.38 o 
   9  -2   0       66.31       64.54      8.21 o 
  10  -2   0        2.52        9.85      6.45 o 
  11  -2   0       78.62       64.38     10.71 o 
  12  -2   0       51.42       33.23      9.28 o 
   2  -1   0      566.34      581.66     14.60 o 
   3  -1   0        4.27        8.81      2.88 o 
   4  -1   0       91.14       72.61      3.10 o 
   5  -1   0     1694.65     1717.15     47.25 o 
   6  -1   0      191.42      167.74      7.85 o 
   7  -1   0      544.01      555.23     22.67 o 
   8  -1   0       65.94       59.53      6.43 o 
   9  -1   0       21.65       20.42      4.67 o 
  10  -1   0        1.01        2.41      4.68 o 
  11  -1   0      103.68      124.76     14.09 o 
  12  -1   0        9.88       17.88      7.80 o 
   2   0   0      223.92      148.46     70.74 o 
   3   0   0        0.14        0.05      0.93 o 
   4   0   0     1244.60     1230.48     29.89 o 
   5   0   0        7.23       10.96      3.07 o 
   6   0   0      949.66      983.53     33.25 o 
   7   0   0       23.82       28.09      5.61 o 
   8   0   0      594.46      621.05     25.49 o 
   9   0   0        4.34        7.88      3.86 o 
  10   0   0      382.07      423.00     21.65 o 
  11   0   0        5.15        0.81      5.17 o 
  12   0   0       21.43       21.73      8.11 o 
   2   1   0      566.36      606.43     14.83 o 
   3   1   0        4.57        5.99      1.96 o 
   4   1   0       90.89       72.99      3.33 o 
   5   1   0     1694.29     1782.28     34.66 o 
   6   1   0      191.54      163.82      8.24 o 
   7   1   0      544.27      566.48     23.74 o 
   8   1   0       65.99       67.89      7.24 o 
   9   1   0       21.71       15.61      4.67 o 
  10   1   0        1.06        1.29      6.13 o 
  11   1   0      103.91       95.56     10.82 o 
  12   1   0        9.82       10.68      7.28 o 
   0   2   0     1500.13     1423.93     32.71 o 
   1   2   0     2249.59     2260.58     93.02 o 
   2   2   0     3809.11     3762.02     85.05 o 
   3   2   0      144.07      134.66      4.90 o 
   4   2   0      703.94      701.53     21.34 o 
   5   2   0      750.95      720.42     19.65 o 
   6   2   0     1853.91     1896.96     45.62 o 
   7   2   0      492.08      478.29     16.54 o 
   8   2   0       80.81       57.04      5.97 o 
   9   2   0       66.14       73.93      8.22 o 
  10   2   0        2.36        4.84      4.67 o 
  11   2   0       78.77       66.29     11.62 o 
  12   2   0       51.47       37.02      9.69 o 
   1   3   0     4952.12     4923.66    155.51 o 
   2   3   0       18.67       19.96      1.53 o 
   3   3   0      238.82      212.60     16.99 o 
   4   3   0        7.47        3.36      1.32 o 
   5   3   0     2071.39     2076.09     70.37 o 
   6   3   0       46.31       46.95      2.64 o 
   7   3   0      117.64      129.84      5.66 o 
   8   3   0       34.64       41.37      2.69 o 
   9   3   0        0.32        1.13      5.33 o 
  10   3   0       53.88       46.40      6.61 o 
  11   3   0       50.99       47.39      9.02 o 
  12   3   0       25.17       18.56      5.59 o 
   0   4   0      179.31      234.83      6.44 o 
   1   4   0     4516.00     4611.17    148.07 o 
   2   4   0     1125.93     1097.13     26.61 o 
   3   4   0      632.35      706.65     28.40 o 
   4   4   0      176.81      184.47      9.37 o 
   5   4   0       24.69       12.92      1.92 o 
   6   4   0      353.53      371.64     17.52 o 
   7   4   0      119.04      118.56      6.41 o 
   8   4   0       21.52       17.28      4.04 o 
   9   4   0      300.42      316.02     19.23 o 
  10   4   0       61.27       49.95      8.22 o 
  11   4   0       42.32       43.02      8.05 o 
   1   5   0       62.65       40.74      2.22 o 
   2   5   0     1038.50     1003.68     24.23 o 
   3   5   0      332.46      306.10     10.24 o 
   4   5   0      201.34      195.80      8.95 o 
   5   5   0       62.70       60.63      4.70 o 
   6   5   0        3.26        0.69      2.53 o 
   7   5   0      364.39      403.71     18.48 o 
   8   5   0      246.09      271.76     15.05 o 
   9   5   0       58.20       67.21      9.20 o 
  10   5   0       14.05        8.70      5.31 o 
  11   5   0      101.71      129.25     12.89 o 
   0   6   0     1775.72     1791.26     48.53 o 
   1   6   0        8.51        7.50      1.14 o 
   2   6   0      182.35      179.37      6.04 o 
   3   6   0     1405.01     1494.75     43.28 o 
   4   6   0      123.29       91.79      4.50 o 
   5   6   0        1.10        1.46      2.74 o 
   6   6   0        4.74        0.43      1.23 o 
   7   6   0      414.34      431.25     19.12 o 
   8   6   0      266.51      284.85     15.52 o 
   9   6   0        7.86        7.41      5.47 o 
  10   6   0      357.25      404.12     25.80 o 
  11   6   0        2.59       -0.16      6.43 o 
   1   7   0        1.18       -0.27      1.25 o 
   2   7   0      207.32      246.44      7.99 o 
   3   7   0       39.45       28.78      6.25 o 
   4   7   0      458.80      471.57     18.50 o 
   5   7   0      260.47      284.64     12.94 o 
   6   7   0      492.80      530.15     21.69 o 
   7   7   0        5.32        2.90      3.70 o 
   8   7   0       18.20       18.35      5.15 o 
   9   7   0      117.59      102.75      9.34 o 
  10   7   0       14.78       11.25      9.00 o 
  11   7   0       18.26       12.68      7.87 o 
   0   8   0      629.45      642.51     17.64 o 
   1   8   0        8.59        7.88      1.31 o 
   2   8   0      216.02      230.15      6.40 o 
   3   8   0     1337.43     1397.69     49.19 o 
   4   8   0      269.72      309.41     14.09 o 
   5   8   0        2.58       -0.64      2.90 o 
   6   8   0      177.85      205.75     11.92 o 
   7   8   0      173.53      174.67     11.59 o 
   8   8   0      399.43      410.83     23.84 o 
   9   8   0       31.89       44.62      9.47 o 
  10   8   0        1.20        3.68      6.74 o 
   1   9   0       74.17       64.94      3.88 o 
   2   9   0      856.61      893.58     33.25 o 
   3   9   0       17.89       11.02      3.24 o 
   4   9   0       16.48       11.28      3.38 o 
   5   9   0      459.78      488.13     21.95 o 
   6   9   0       45.57       44.91      5.61 o 
   7   9   0       40.56       30.94      5.61 o 
   8   9   0      173.73      169.21     13.16 o 
   9   9   0       44.19       24.03      6.88 o 
  10   9   0       13.21        6.88      7.37 o 
   0  10   0      324.99      292.06     13.81 o 
   1  10   0      467.70      494.64     14.52 o 
   2  10   0      136.17      125.54      5.71 o 
   3  10   0        6.18        4.53      3.40 o 
   4  10   0       37.54       32.47      4.83 o 
   5  10   0        1.60       -0.31      3.68 o 
   6  10   0        4.23        2.40      4.00 o 
   7  10   0       20.45       13.91      5.44 o 
   8  10   0       14.65       11.51      6.07 o 
   9  10   0      145.60      160.15     14.09 o 
   1  11   0       12.47       11.32      2.58 o 
   2  11   0       87.68       93.80     11.25 o 
   3  11   0      187.70      187.42     10.84 o 
   4  11   0      216.78      254.85     13.84 o 
   5  11   0       71.14       58.51      6.55 o 
   6  11   0        1.28       -0.31      4.47 o 
   7  11   0       12.59        5.27      5.58 o 
   8  11   0       77.75      108.46     13.56 o 
   9  11   0       11.29        6.05      7.50 o 
   0  12   0      193.73      185.20     11.18 o 
   1  12   0       18.73        9.47      2.63 o 
   2  12   0       21.59       12.45      2.81 o 
   3  12   0      273.86      299.22     11.61 o 
   4  12   0        2.87        1.60      4.15 o 
   5  12   0      115.25      125.52     10.22 o 
   6  12   0       11.67        5.90      5.57 o 
   7  12   0      167.98      179.06     15.15 o 
   8  12   0       10.61        8.44      6.53 o 
   1  13   0        9.77        8.26      2.99 o 
   2  13   0       23.66       24.37      4.60 o 
   3  13   0      100.58      103.71      7.69 o 
   4  13   0      183.72      194.33     13.96 o 
   5  13   0       39.09       32.47      6.84 o 
   6  13   0       64.43       65.79      9.07 o 
   7  13   0        0.34       -1.74      6.04 o 
   0  14   0      184.57      207.96     13.98 o 
   1  14   0      177.72      195.18     10.46 o 
   2  14   0       88.85       95.06      6.11 o 
   3  14   0      128.18      146.97      8.71 o 
   4  14   0        2.27       -0.89      3.61 o 
   5  14   0       10.74       -0.75      4.71 o 
   6  14   0        9.93        0.16      7.14 o 
   1  15   0       20.04       10.31      3.98 o 
   2  15   0      343.98      385.96     17.08 o 
   3  15   0        5.45        6.18      4.64 o 
   4  15   0       11.42       11.13      4.46 o 
   0  16   0       71.19       56.96     10.25 o 
   1  16   0       90.45       91.99      7.42 o 
   2  16   0        0.72       -1.91      6.53 o 
  -6 -13   1       56.81       26.83      6.55 o 
  -5 -13   1       22.17       20.26      5.47 o 
   5 -13   1       30.94       26.61      6.58 o 
   6 -13   1       30.14       24.87      6.85 o 
  -7 -12   1       23.62       10.88      5.60 o 
  -6 -12   1        1.85       -3.54      3.70 o 
  -5 -12   1        9.60       11.81      4.70 o 
  -4 -12   1        9.21       12.05      4.24 o 
   4 -12   1        1.08        0.97      3.57 o 
   5 -12   1        2.88        6.63      4.85 o 
   6 -12   1       18.45       20.43      5.80 o 
   7 -12   1        6.05        5.13      5.28 o 
  -8 -11   1        2.08       -0.31      4.65 o 
  -7 -11   1        9.55        4.20      5.97 o 
  -6 -11   1      132.24      134.57     10.08 o 
  -5 -11   1       31.03       35.81      5.54 o 
  -4 -11   1      457.88      495.36     23.53 o 
   3 -11   1       10.48        3.61      3.61 o 
   4 -11   1      456.12      440.14     21.07 o 
   5 -11   1       54.76       48.70      6.04 o 
   6 -11   1      149.15      136.53     10.42 o 
   7 -11   1       13.10        5.65      5.33 o 
   8 -11   1        5.63       12.07      6.28 o 
   9 -11   1       13.21       12.85      9.00 o 
  -9 -10   1        9.13        9.35      5.97 o 
  -8 -10   1       51.85       65.15      9.55 o 
  -7 -10   1      162.50      157.93     11.39 o 
  -6 -10   1      369.04      397.15     19.18 o 
  -5 -10   1       84.90      105.70      8.52 o 
  -4 -10   1       91.45      101.48      7.41 o 
  -3 -10   1      175.33      171.18      9.45 o 
   3 -10   1      290.15      304.49     15.09 o 
   4 -10   1      213.78      207.68     11.89 o 
   5 -10   1       24.57       26.57      5.08 o 
   6 -10   1      245.46      271.72     15.09 o 
   7 -10   1      162.20      158.77     12.24 o 
   8 -10   1       27.31       19.79      6.33 o 
   9 -10   1        5.62        0.64      5.51 o 
  -9  -9   1       33.13       38.75      7.47 o 
  -8  -9   1       74.01       85.71      8.62 o 
  -7  -9   1       19.07       20.83      4.73 o 
  -6  -9   1        4.49       -4.08      4.08 o 
  -5  -9   1      526.77      537.88     22.62 o 
  -4  -9   1        5.60        6.44      3.63 o 
  -3  -9   1       60.99       55.87      4.98 o 
   2  -9   1      589.88      536.35     21.42 o 
   3  -9   1       69.82       56.31      5.81 o 
   4  -9   1        6.95        9.60      3.81 o 
   5  -9   1      521.51      550.90     23.20 o 
   6  -9   1        1.91        4.10      3.44 o 
   7  -9   1        4.00        1.14      5.55 o 
   8  -9   1       63.77       39.96      8.15 o 
   9  -9   1       46.63       48.37      8.80 o 
  10  -9   1        4.19        8.95      6.68 o 
  -9  -8   1      263.75      281.73     18.29 o 
  -7  -8   1       14.33        8.80      3.76 o 
  -6  -8   1       29.58       23.40      5.57 o 
  -5  -8   1       66.36       55.27      5.43 o 
  -4  -8   1      338.74      330.00     14.45 o 
  -3  -8   1      385.38      326.73     13.35 o 
  -2  -8   1       23.15       26.51      3.17 o 
   2  -8   1       34.31       32.24      3.68 o 
   3  -8   1      207.67      168.23      8.37 o 
   4  -8   1      386.43      365.65     15.51 o 
   5  -8   1       64.11       53.91      4.97 o 
   6  -8   1       54.06       59.43      6.75 o 
   7  -8   1        8.22        7.87      4.43 o 
   8  -8   1        5.83        4.74      4.41 o 
   9  -8   1      256.31      248.47     17.06 o 
  10  -8   1       74.62       69.32     11.45 o 
 -11  -7   1       42.26       29.84      8.15 o 
 -10  -7   1       37.80       32.21      7.00 o 
  -9  -7   1       55.23       49.87      7.31 o 
  -8  -7   1      139.76      137.73     10.42 o 
  -7  -7   1      452.62      484.46     22.40 o 
  -6  -7   1       96.21       97.96      7.35 o 
  -5  -7   1       77.57       64.37      5.25 o 
  -4  -7   1      143.16      140.23      7.62 o 
  -3  -7   1      431.46      410.22     16.03 o 
  -2  -7   1      814.46      785.93     21.43 o 
   1  -7   1     2140.69     2090.16     69.95 o 
   2  -7   1     1072.26     1031.09     33.12 o 
   3  -7   1      746.21      686.21     18.81 o 
   4  -7   1      135.68      136.27      7.34 o 
   5  -7   1       45.71       41.54      5.30 o 
   6  -7   1       59.11       62.88      6.25 o 
   7  -7   1      397.06      470.14     20.59 o 
   8  -7   1      119.19      127.55      9.68 o 
   9  -7   1       55.65       47.30      7.04 o 
  10  -7   1       18.59       14.58      6.88 o 
  11  -7   1       71.15       62.20     12.64 o 
 -11  -6   1       20.37       19.56      6.53 o 
 -10  -6   1       71.92       74.92      9.11 o 
  -9  -6   1        4.48        5.18      5.84 o 
  -8  -6   1      126.61      155.78     10.71 o 
  -7  -6   1      358.79      399.16     17.75 o 
  -5  -6   1       92.23       82.80      5.88 o 
  -4  -6   1      542.35      521.16     20.50 o 
  -3  -6   1     1132.80     1159.55     28.94 o 
  -2  -6   1       63.71       60.31      5.10 o 
  -1  -6   1     1160.01     1250.18     44.66 o 
   1  -6   1     1091.99     1113.14     38.24 o 
   2  -6   1       16.03       12.53      1.86 o 
   3  -6   1     1060.37     1075.72     27.65 o 
   4  -6   1      280.86      252.01      8.20 o 
   5  -6   1       36.17       36.14      5.11 o 
   6  -6   1       93.45       98.66      7.40 o 
   7  -6   1      182.86      175.59     10.65 o 
   8  -6   1       84.30       89.41      8.34 o 
   9  -6   1        0.51        2.46      4.25 o 
  10  -6   1      117.28      115.77     11.47 o 
  11  -6   1       18.32       13.95      9.02 o 
 -11  -5   1        3.00        8.62      5.70 o 
 -10  -5   1       22.66       13.62      5.51 o 
  -9  -5   1       21.04       19.39      5.17 o 
  -8  -5   1       90.10       91.60      7.42 o 
  -7  -5   1       14.55       15.63      3.87 o 
  -6  -5   1      134.74      122.24      7.44 o 
  -5  -5   1      533.27      536.82     20.65 o 
  -4  -5   1     1466.49     1439.85     36.70 o 
  -3  -5   1       51.21       46.88      2.93 o 
  -2  -5   1      271.74      275.29      9.00 o 
  -1  -5   1      531.36      539.33     19.60 o 
   1  -5   1      821.36      882.18     22.79 o 
   2  -5   1      117.88      118.95      4.09 o 
   3  -5   1       68.33       57.72      2.93 o 
   4  -5   1     1643.21     1615.25     39.93 o 
   5  -5   1      709.04      683.07     25.03 o 
   6  -5   1      118.61      114.94      7.52 o 
   7  -5   1        0.90        0.16      2.93 o 
   8  -5   1      156.57      165.49     10.28 o 
   9  -5   1        2.12       -4.08      4.40 o 
  10  -5   1        7.56        4.25      5.88 o 
  11  -5   1        0.95       -3.28      8.70 o 
 -11  -4   1        4.80        6.83      5.53 o 
 -10  -4   1       93.92      119.02     10.68 o 
  -9  -4   1      303.25      326.13     19.22 o 
  -8  -4   1      161.79      154.22     10.29 o 
  -7  -4   1       78.05       81.12      6.74 o 
  -6  -4   1     1575.45     1572.83     53.80 o 
  -5  -4   1      128.73      130.16      6.91 o 
  -4  -4   1      146.54      147.51      5.36 o 
  -3  -4   1      531.21      489.64     12.90 o 
  -2  -4   1     3125.59     3183.95     73.66 o 
  -1  -4   1      299.24      281.87     10.54 o 
   1  -4   1      272.34      258.71      7.11 o 
   2  -4   1     2858.26     2880.34     66.52 o 
   3  -4   1      757.78      727.71     18.32 o 
   4  -4   1      214.54      221.74      6.92 o 
   5  -4   1       32.78       36.61      4.70 o 
   6  -4   1     1047.50      975.69     34.68 o 
   7  -4   1      101.09       98.19      7.14 o 
   8  -4   1       68.71       68.44      6.65 o 
   9  -4   1      273.80      284.55     15.46 o 
  10  -4   1       61.83       73.68      8.97 o 
  11  -4   1        1.70        4.58      8.51 o 
 -12  -3   1       80.01       73.76     11.39 o 
 -11  -3   1        6.73        6.48      7.45 o 
 -10  -3   1       16.17       20.49      6.78 o 
  -9  -3   1      121.90      131.99      8.54 o 
  -8  -3   1      402.58      426.44     19.78 o 
  -7  -3   1       63.96       53.22      5.11 o 
  -6  -3   1      111.82      105.40      6.71 o 
  -5  -3   1      322.96      303.89      9.24 o 
  -4  -3   1       69.08       64.23      3.16 o 
  -3  -3   1      829.41      843.65     20.86 o 
  -2  -3   1      500.50      390.13     10.05 o 
  -1  -3   1      548.11      538.42     16.80 o 
   0  -3   1      466.37      495.20     17.33 o 
   1  -3   1      170.64      179.42      5.49 o 
   2  -3   1      452.14      361.84      9.60 o 
   3  -3   1      979.43     1040.92     37.87 o 
   4  -3   1      178.99      169.12      5.49 o 
   5  -3   1      337.05      314.49     13.25 o 
   6  -3   1      163.90      155.59      8.22 o 
   7  -3   1       68.70       67.22      6.45 o 
   8  -3   1      407.35      429.08     19.75 o 
   9  -3   1       29.42       25.74      5.51 o 
  10  -3   1       47.90       63.37      8.12 o 
  11  -3   1        6.13        4.24      8.15 o 
 -12  -2   1        6.99        1.14      6.34 o 
 -11  -2   1       25.06       19.58      8.57 o 
 -10  -2   1       56.37       51.24      6.92 o 
  -9  -2   1      497.55      501.93     23.84 o 
  -8  -2   1      442.02      435.36     20.25 o 
  -7  -2   1       56.72       60.24      6.08 o 
  -6  -2   1       18.75       20.58      3.18 o 
  -5  -2   1       28.93       25.66      2.46 o 
  -4  -2   1      844.10      956.94     33.10 o 
  -3  -2   1      700.00      646.37     15.92 o 
  -2  -2   1     3684.74     3576.82     81.14 o 
   0  -2   1     4310.63     3783.37    120.08 o 
   2  -2   1     2487.66     2479.21     56.79 o 
   3  -2   1      571.22      554.43     13.81 o 
   4  -2   1      939.63     1004.09     37.99 o 
   5  -2   1       56.81       54.09      3.20 o 
   6  -2   1        3.26        4.33      3.04 o 
   7  -2   1      140.64      132.16      8.52 o 
   8  -2   1      254.26      245.62     13.86 o 
   9  -2   1      468.50      512.19     24.92 o 
  10  -2   1       39.68       35.47      6.48 o 
  11  -2   1       43.03       51.87     10.08 o 
  12  -2   1        5.17       11.59      7.84 o 
 -12  -1   1       35.45       45.89      9.57 o 
 -11  -1   1       37.71       46.53     10.02 o 
 -10  -1   1       22.65       21.59      5.31 o 
  -9  -1   1       43.20       44.99      5.63 o 
  -8  -1   1      246.96      255.34     12.86 o 
  -7  -1   1      428.33      422.12     17.69 o 
  -6  -1   1      743.69      749.60     28.00 o 
  -5  -1   1      316.78      296.67      9.29 o 
  -4  -1   1     1043.66     1068.93     26.18 o 
  -3  -1   1     1811.28     1854.37     51.94 o 
  -2  -1   1     3209.26     3199.30     72.87 o 
  -1  -1   1     1198.28     1108.99     21.30 o 
   0  -1   1        1.80        3.43      0.36 o 
   1  -1   1      848.55      814.51     15.64 o 
   2  -1   1     3538.47     3497.85     67.36 o 
   3  -1   1     1708.44     1837.69     63.59 o 
   4  -1   1     1226.08     1218.89     62.39 o 
   5  -1   1      397.79      371.96     10.74 o 
   6  -1   1      930.14      931.36     34.24 o 
   7  -1   1      394.70      405.22     17.85 o 
   8  -1   1      257.01      273.89     14.01 o 
   9  -1   1       28.95       29.16      5.48 o 
  10  -1   1       17.39       22.30      5.65 o 
  11  -1   1       73.98       75.58      9.57 o 
  12  -1   1       34.68       24.43      8.64 o 
 -12   0   1        3.66        5.51      6.80 o 
 -11   0   1        5.13        3.56      5.33 o 
 -10   0   1       11.09       12.72      5.48 o 
  -9   0   1      156.10      154.93     10.48 o 
  -8   0   1      109.88       97.44      7.88 o 
  -7   0   1     2659.06     2797.12     95.16 o 
  -6   0   1        0.51       -1.29      2.10 o 
  -5   0   1       94.95       80.70      3.86 o 
  -4   0   1      719.38      769.11     19.53 o 
  -3   0   1     1280.71     1201.51     23.14 o 
  -2   0   1     1414.07     1410.66     26.77 o 
  -1   0   1      149.30      136.31      2.93 o 
   1   0   1      136.06      126.69      3.49 o 
   2   0   1     1320.98     1349.33     32.49 o 
   3   0   1     1451.14     1373.25     37.49 o 
   4   0   1      483.75      534.58     34.66 o 
   5   0   1       11.79        9.64      1.91 o 
   6   0   1      144.95      155.01      8.51 o 
   7   0   1     1991.53     1996.15     70.61 o 
   8   0   1       97.55       95.68      7.71 o 
   9   0   1       70.10       67.56      8.52 o 
  10   0   1        2.30       13.06      5.33 o 
  11   0   1       10.55        8.25      5.50 o 
  12   0   1        0.29       -0.66      6.67 o 
 -12   1   1       35.46       23.46      8.41 o 
 -11   1   1       37.84       35.02      7.27 o 
 -10   1   1       22.69       18.38      5.33 o 
  -9   1   1       43.44       45.45      5.97 o 
  -8   1   1      246.34      275.71     14.39 o 
  -7   1   1      429.22      438.23     18.32 o 
  -6   1   1      743.28      737.62     27.13 o 
  -5   1   1      315.90      310.62      7.55 o 
  -4   1   1     1042.53     1009.13     17.41 o 
  -3   1   1     1819.61     1838.73     34.50 o 
  -2   1   1     3208.54     3186.84     58.63 o 
  -1   1   1     1198.50     1124.11     21.36 o 
   0   1   1        1.81       10.60      4.56 o 
   1   1   1      848.40      804.83     15.46 o 
   2   1   1     3539.37     3569.81    105.87 o 
   3   1   1     1701.93     1881.85     90.25 o 
   4   1   1     1226.85     1239.50     30.13 o 
   5   1   1      398.79      372.96     10.97 o 
   6   1   1      930.45      966.01     24.31 o 
   7   1   1      393.98      397.12     16.59 o 
   8   1   1      257.21      267.08     13.36 o 
   9   1   1       28.76       28.61      6.27 o 
  10   1   1       17.20        7.25      5.00 o 
  11   1   1       73.70       68.96     11.47 o 
  12   1   1       34.52       36.47      8.42 o 
 -12   2   1        7.05       -7.11      7.11 o 
 -11   2   1       25.06       26.80      8.55 o 
 -10   2   1       56.70       52.92      8.88 o 
  -9   2   1      496.70      549.50     26.71 o 
  -8   2   1      443.27      451.05     21.72 o 
  -7   2   1       56.39       57.02      3.35 o 
  -6   2   1       18.60       19.40      1.55 o 
  -5   2   1       29.19       29.51      1.09 o 
  -4   2   1      846.65      957.63     19.08 o 
  -3   2   1      698.84      647.66     16.05 o 
  -2   2   1     3681.77     3813.18    157.28 o 
  -1   2   1     5737.65     5555.05    176.07 o 
   0   2   1     4310.57     3995.03    127.68 o 
   1   2   1     6564.92     5995.02    189.06 o 
   2   2   1     2487.83     2544.88     47.07 o 
   3   2   1      571.82      522.54     13.50 o 
   4   2   1      937.71     1057.32     26.68 o 
   5   2   1       56.49       55.99      3.48 o 
   6   2   1        3.25       -0.64      2.10 o 
   7   2   1      140.39      135.39      9.18 o 
   8   2   1      253.83      252.51     13.69 o 
   9   2   1      468.88      534.77     26.13 o 
  10   2   1       39.29       28.66      6.28 o 
  11   2   1       42.99       39.02      8.38 o 
  12   2   1        5.20      -10.84     10.84 o 
 -12   3   1       79.86       79.77     11.79 o 
 -11   3   1        6.73       -2.26      5.65 o 
 -10   3   1       16.15       17.28      5.65 o 
  -9   3   1      122.85      132.19     10.19 o 
  -8   3   1      401.25      439.08     22.47 o 
  -7   3   1       64.35       63.32      3.63 o 
  -6   3   1      111.77      114.64      5.10 o 
  -5   3   1      323.93      313.66      7.53 o 
  -4   3   1       69.36       63.98      2.35 o 
  -3   3   1      831.70      901.03     21.67 o 
  -2   3   1      498.07      402.80     10.51 o 
  -1   3   1      548.40      540.32     14.27 o 
   0   3   1      466.79      492.00      9.95 o 
   1   3   1      171.00      177.33      7.91 o 
   2   3   1      454.20      368.31      9.51 o 
   3   3   1      977.27     1046.77     20.34 o 
   4   3   1      178.41      172.18      4.67 o 
   5   3   1      335.57      332.48     10.65 o 
   6   3   1      164.08      157.98      8.40 o 
   7   3   1       68.45       73.09      6.44 o 
   8   3   1      408.48      428.83     20.97 o 
   9   3   1       29.30       16.88      5.14 o 
  10   3   1       47.68       51.16      6.92 o 
  11   3   1        6.18        1.77      8.05 o 
 -11   4   1        4.81        1.94      6.30 o 
 -10   4   1       94.19      103.82     11.31 o 
  -9   4   1      303.06      348.38     18.96 o 
  -8   4   1      161.47      151.85     10.54 o 
  -7   4   1       76.68       76.20      8.67 o 
  -6   4   1     1576.00     1595.66     39.98 o 
  -5   4   1      129.03      138.27      4.43 o 
  -4   4   1      147.72      160.30      5.78 o 
  -3   4   1      529.05      504.49     13.20 o 
  -2   4   1     3129.45     3168.31     72.25 o 
  -1   4   1      297.03      278.65      7.63 o 
   0   4   1      173.27      163.72      3.34 o 
   1   4   1      275.04      266.69      7.26 o 
   2   4   1     2855.26     3000.87     79.29 o 
   3   4   1      759.28      770.63     19.05 o 
   4   4   1      213.69      229.55      5.88 o 
   5   4   1       32.63       31.04      2.08 o 
   6   4   1     1047.70     1022.83     36.95 o 
   7   4   1      102.57      105.19      8.38 o 
   8   4   1       68.96       64.20      7.57 o 
   9   4   1      273.16      297.29     16.28 o 
  10   4   1       61.77       63.51      9.97 o 
  11   4   1        1.71       16.25      7.40 o 
 -11   5   1        3.03       -0.33      9.02 o 
 -10   5   1       22.50       20.02      5.97 o 
  -9   5   1       21.34       18.75      5.34 o 
  -8   5   1       90.03      106.30      8.75 o 
  -7   5   1       14.72       12.52      4.40 o 
  -6   5   1      133.83      124.08      5.53 o 
  -5   5   1      532.51      534.77     21.82 o 
  -4   5   1     1468.55     1496.99     67.41 o 
  -3   5   1       51.77       49.21      2.61 o 
  -2   5   1      269.72      262.25     17.58 o 
  -1   5   1      531.29      552.16     11.45 o 
   0   5   1      172.55      164.54      4.01 o 
   1   5   1      821.17      868.38     23.84 o 
   2   5   1      119.64      129.80      4.56 o 
   3   5   1       67.68       58.95      3.18 o 
   4   5   1     1641.64     1668.45     42.07 o 
   5   5   1      709.73      718.73     19.73 o 
   6   5   1      119.10      114.87      4.56 o 
   7   5   1        0.88       -2.90      2.90 o 
   8   5   1      156.44      180.16     11.77 o 
   9   5   1        2.04        3.86      4.65 o 
  10   5   1        7.64        8.84      5.94 o 
  11   5   1        0.93        1.61      6.58 o 
 -11   6   1       20.40        0.64     10.31 o 
 -10   6   1       71.70       71.75      9.68 o 
  -9   6   1        4.48        2.74      4.68 o 
  -8   6   1      126.86      132.82     10.52 o 
  -7   6   1      358.17      374.73     17.85 o 
  -6   6   1       32.77       18.92      4.04 o 
  -5   6   1       92.08       81.66      6.31 o 
  -4   6   1      540.91      509.26     15.31 o 
  -3   6   1     1133.91     1234.46     32.09 o 
  -2   6   1       64.36       66.89      3.28 o 
  -1   6   1     1157.95     1234.33     24.52 o 
   0   6   1     3678.43     3934.69     64.09 o 
   1   6   1     1093.41     1160.21     23.32 o 
   2   6   1       15.90       11.77      1.58 o 
   3   6   1     1058.78     1136.63     28.17 o 
   4   6   1      281.71      288.69     17.43 o 
   5   6   1       36.25       29.70      5.55 o 
   6   6   1       93.39       85.50      4.88 o 
   7   6   1      183.33      194.03     11.61 o 
   8   6   1       84.28       88.73      7.72 o 
   9   6   1        0.55        0.16      4.17 o 
  10   6   1      117.55      132.72     12.54 o 
  11   6   1       18.23       16.38      7.07 o 
 -11   7   1       42.24       42.93     11.74 o 
 -10   7   1       37.86       38.64      8.54 o 
  -9   7   1       54.86       48.99      7.74 o 
  -8   7   1      139.72      136.91     10.82 o 
  -7   7   1      452.71      539.45     24.47 o 
  -6   7   1       95.59       99.39      8.57 o 
  -5   7   1       77.40       63.45      5.98 o 
  -4   7   1      142.89      134.17      5.63 o 
  -3   7   1      430.36      419.72     19.35 o 
  -2   7   1      813.78      801.81     21.63 o 
  -1   7   1     2159.23     2210.87     38.00 o 
   0   7   1      104.21      114.03      4.15 o 
   1   7   1     2137.79     2190.60     42.23 o 
   2   7   1     1072.80     1045.57     52.99 o 
   3   7   1      748.01      697.97     20.09 o 
   4   7   1      135.80      139.37      7.91 o 
   5   7   1       45.91       28.58      2.91 o 
   6   7   1       59.47       67.01      6.75 o 
   7   7   1      397.61      436.26     19.05 o 
   8   7   1      119.00      132.09     10.29 o 
   9   7   1       56.01       45.06      7.05 o 
  10   7   1       18.55       14.26      6.73 o 
  11   7   1       71.24       57.54     10.74 o 
 -10   8   1       95.01      101.13     12.21 o 
  -9   8   1      263.54      272.24     18.70 o 
  -8   8   1       22.45       20.43      7.24 o 
  -7   8   1       14.12        8.70      4.34 o 
  -6   8   1       29.06       25.12      5.15 o 
  -5   8   1       66.51       64.31      6.13 o 
  -4   8   1      337.19      329.79     14.45 o 
  -3   8   1      385.09      356.14     14.89 o 
  -2   8   1       23.13       18.00      2.83 o 
  -1   8   1     1588.30     1592.66     32.46 o 
   0   8   1      659.53      733.97     14.36 o 
   1   8   1     1884.23     1871.47     33.41 o 
   2   8   1       34.03       26.87      4.24 o 
   3   8   1      207.97      202.12      9.57 o 
   4   8   1      388.12      383.64     17.26 o 
   5   8   1       64.18       72.05      6.91 o 
   6   8   1       54.67       52.92      6.74 o 
   7   8   1        8.13        8.98      4.33 o 
   8   8   1        5.77        0.31      4.33 o 
   9   8   1      256.64      268.97     18.93 o 
  10   8   1       74.63       90.10     10.89 o 
 -10   9   1        7.49        1.44      6.90 o 
  -9   9   1       33.07       29.84      9.47 o 
  -8   9   1       73.77       54.56      7.71 o 
  -7   9   1       18.83       20.55      4.98 o 
  -6   9   1        4.56        1.29      3.70 o 
  -5   9   1      526.36      550.49     23.76 o 
  -4   9   1        5.59        9.69      3.23 o 
  -3   9   1       61.60       65.84      6.34 o 
  -2   9   1      582.57      585.81     23.43 o 
  -1   9   1       64.21       75.64      4.02 o 
   0   9   1      112.32      116.16      4.14 o 
   1   9   1       33.62       36.75      2.76 o 
   2   9   1      588.45      600.16     23.89 o 
   3   9   1       69.33       66.44      5.81 o 
   4   9   1        6.84        7.38      3.06 o 
   5   9   1      522.99      555.64     24.32 o 
   6   9   1        1.96        3.36      3.53 o 
   7   9   1        4.05        7.84      5.91 o 
   8   9   1       64.06       65.07      7.68 o 
   9   9   1       46.63       39.31      8.00 o 
  10   9   1        4.16       -0.49      6.87 o 
  -9  10   1        9.23       10.88      7.04 o 
  -8  10   1       51.69       51.86      7.85 o 
  -7  10   1      162.58      146.81     11.24 o 
  -6  10   1      368.27      397.48     20.75 o 
  -5  10   1       84.43       80.90      8.04 o 
  -4  10   1       91.42      102.82      8.07 o 
  -3  10   1      174.79      183.76     10.74 o 
  -2  10   1      434.21      451.90     13.51 o 
  -1  10   1       62.84       56.00      3.51 o 
   0  10   1       51.26       40.54      3.79 o 
   1  10   1       51.22       41.27      3.48 o 
   2  10   1      462.07      508.57     21.47 o 
   3  10   1      290.50      294.69     13.58 o 
   4  10   1      214.13      237.18     12.38 o 
   5  10   1       24.64       25.40      4.80 o 
   6  10   1      246.38      282.23     15.39 o 
   7  10   1      162.18      173.14     13.12 o 
   8  10   1       27.31       42.44      9.41 o 
   9  10   1        5.54       14.68      7.34 o 
  -9  11   1        9.25        2.71     10.07 o 
  -8  11   1        2.14       -5.91      5.91 o 
  -7  11   1        9.59        5.43      5.91 o 
  -6  11   1      132.74      142.57     11.85 o 
  -5  11   1       30.37       39.88      7.21 o 
  -4  11   1      457.57      489.87     22.13 o 
  -3  11   1       17.94       10.80      2.76 o 
  -2  11   1       21.57       15.77      2.69 o 
  -1  11   1       10.91       12.87      3.13 o 
   0  11   1        4.27        3.78      2.96 o 
   1  11   1       24.30       21.87      3.01 o 
   2  11   1        3.21       -0.90      3.36 o 
   3  11   1       10.60        4.65      4.65 o 
   4  11   1      456.63      473.00     22.80 o 
   5  11   1       55.57       53.40      6.07 o 
   6  11   1      149.02      147.47     11.97 o 
   7  11   1       12.92       10.67      7.48 o 
   8  11   1        5.59        7.01      6.21 o 
   9  11   1       13.17        3.50      9.71 o 
  -8  12   1       19.97       16.25      7.97 o 
  -7  12   1       23.74       19.76      7.81 o 
  -6  12   1        1.93        8.30      7.81 o 
  -5  12   1        9.40        7.20      7.02 o 
  -4  12   1        9.07        5.94      6.41 o 
  -3  12   1       14.68        8.17      3.39 o 
  -2  12   1       89.82       70.83      5.78 o 
  -1  12   1       27.19       22.62      4.27 o 
   0  12   1      364.28      409.10     22.17 o 
   1  12   1       21.41       16.98      3.33 o 
   2  12   1      134.19      130.78      6.84 o 
   3  12   1        6.76       -1.62      2.63 o 
   4  12   1        1.19        1.43      3.51 o 
   5  12   1        2.95        5.08      4.45 o 
   6  12   1       18.38        4.93      5.24 o 
   7  12   1        6.02       -0.47      5.55 o 
   8  12   1       22.41        7.47      7.00 o 
  -7  13   1       63.19       52.32     10.02 o 
  -6  13   1       56.64       53.14     10.82 o 
  -5  13   1       22.22       27.26      6.70 o 
  -4  13   1       35.81       26.98      4.61 o 
  -3  13   1       50.99       44.57     10.47 o 
  -2  13   1        9.49       -0.33      3.21 o 
  -1  13   1      136.35      143.04      7.28 o 
   0  13   1        0.10        0.16      2.64 o 
   1  13   1      133.23      154.23     11.14 o 
   2  13   1       19.71       18.46      3.59 o 
   3  13   1       74.46       62.39      5.24 o 
   4  13   1       32.17       22.70      4.19 o 
   5  13   1       30.81       18.73      6.20 o 
   6  13   1       30.24       23.63      6.98 o 
   7  13   1       60.75       44.41      8.72 o 
  -6  14   1       71.37       54.16      9.21 o 
  -5  14   1       21.23       12.63      5.00 o 
  -4  14   1       32.13       30.75      6.76 o 
  -3  14   1        7.26       -3.13      4.67 o 
  -2  14   1        8.15       10.90      5.78 o 
  -1  14   1       41.21       40.04      6.33 o 
   0  14   1       60.79       67.59      6.43 o 
   1  14   1       64.41       61.55      5.65 o 
   2  14   1       10.75        6.67      5.58 o 
   3  14   1       18.65       11.60      4.45 o 
   4  14   1       41.24       35.63      5.45 o 
   5  14   1        3.90       11.39      4.71 o 
   6  14   1       79.96       73.95     10.29 o 
  -4  15   1       19.06       16.06      7.15 o 
  -3  15   1        7.73        6.13      4.83 o 
  -2  15   1       22.23       13.62      8.50 o 
  -1  15   1       32.70       24.96      4.42 o 
   0  15   1       15.53       11.09      4.01 o 
   1  15   1       28.45       35.54      5.69 o 
   2  15   1       15.35       13.42      5.06 o 
   3  15   1       12.38       14.97      4.62 o 
   4  15   1       16.11       12.46      4.82 o 
  -2  16   1       52.29       55.51     11.81 o 
  -1  16   1       62.15       47.33      8.95 o 
   0  16   1       99.79       93.48     11.39 o 
   1  16   1       68.89       46.39      8.81 o 
   2  16   1       49.08       31.74     10.54 o 
   6 -14   2        2.64        0.31      8.84 o 
  -7 -13   2       13.77        2.54      5.25 o 
   5 -13   2       35.71       41.38      7.71 o 
   6 -13   2       35.50       28.39      7.82 o 
  -7 -12   2      125.57       49.36      8.82 o 
  -6 -12   2       24.70        9.18      5.80 o 
  -5 -12   2      228.05      221.97     14.66 o 
   4 -12   2        7.80        2.93      4.38 o 
   5 -12   2       86.76       98.86     10.05 o 
   6 -12   2       41.68       30.11      7.25 o 
   7 -12   2      111.91      117.34     11.91 o 
   8 -12   2       25.32       20.12      7.51 o 
  -8 -11   2       57.97       37.92      7.88 o 
  -7 -11   2       37.75       33.55      6.30 o 
  -6 -11   2       23.92       11.99      5.67 o 
  -5 -11   2       61.99       62.25      6.85 o 
  -4 -11   2      247.33      254.57     14.32 o 
   3 -11   2      170.92      172.64     11.21 o 
   4 -11   2      193.22      204.44     12.66 o 
   5 -11   2       61.38       55.96      6.85 o 
   6 -11   2       15.73       17.71      5.68 o 
   7 -11   2       25.22       13.75      5.67 o 
   8 -11   2       77.15       77.42     10.34 o 
  -9 -10   2      139.62       84.37      9.87 o 
  -8 -10   2       19.06       17.93      5.17 o 
  -7 -10   2       33.03       29.03      5.51 o 
  -6 -10   2       18.54       13.84      4.07 o 
  -5 -10   2        7.38        6.71      3.27 o 
  -4 -10   2       62.27       48.87      4.94 o 
  -3 -10   2       83.04       82.86      6.63 o 
   3 -10   2       11.65        6.45      5.30 o 
   4 -10   2       18.63       18.15      4.45 o 
   5 -10   2       51.24       46.99      7.07 o 
   7 -10   2        7.00       11.91      7.01 o 
   8 -10   2        0.47        3.90      7.00 o 
   9 -10   2      129.70      126.78     14.48 o 
 -10  -9   2       17.10       11.98      6.48 o 
  -9  -9   2       23.76       20.08      6.81 o 
  -8  -9   2      126.07      117.72      9.92 o 
  -7  -9   2       78.57       79.84      7.65 o 
  -6  -9   2       79.00       75.45      6.54 o 
  -5  -9   2      622.55      637.77     27.39 o 
  -4  -9   2       67.81       62.55      5.28 o 
  -3  -9   2      180.73      198.53      9.65 o 
   2  -9   2      861.88      839.91     30.33 o 
   3  -9   2       61.54       64.87      5.83 o 
   4  -9   2       43.78       44.62      6.47 o 
   5  -9   2      856.61      864.72     35.22 o 
   6  -9   2       30.62       24.69      6.43 o 
   7  -9   2       86.12       84.64      8.38 o 
   8  -9   2      115.97      101.95      9.84 o 
   9  -9   2       26.94       28.27      8.98 o 
  10  -9   2       18.45        7.35      7.02 o 
 -10  -8   2        7.13       13.96      6.33 o 
  -9  -8   2       48.21       50.43      8.11 o 
  -8  -8   2      299.69      319.35     18.62 o 
  -7  -8   2       88.25       93.85      7.98 o 
  -6  -8   2      336.32      391.35     17.56 o 
  -5  -8   2      108.63      106.12      7.08 o 
  -4  -8   2      194.45      192.03      9.94 o 
  -3  -8   2      755.09      745.71     28.37 o 
  -2  -8   2      480.50      495.83     19.63 o 
   2  -8   2      589.80      610.13     28.25 o 
   3  -8   2      644.74      665.82     20.29 o 
   4  -8   2      458.93      448.05     18.73 o 
   5  -8   2       46.68       34.17      5.14 o 
   6  -8   2      123.66      147.20      9.77 o 
   7  -8   2       97.48       95.15      8.74 o 
   8  -8   2      169.60      160.15     12.18 o 
   9  -8   2       43.57       49.39      9.85 o 
  10  -8   2        6.75        9.84      6.24 o 
 -10  -7   2       78.98       74.35     10.08 o 
  -9  -7   2       61.01       69.18      7.80 o 
  -8  -7   2       12.44       13.94      4.37 o 
  -7  -7   2       39.89       38.28      5.03 o 
  -6  -7   2      719.11      722.21     28.83 o 
  -5  -7   2      256.37      239.49     11.34 o 
  -4  -7   2      412.30      423.35     16.73 o 
  -3  -7   2      280.68      263.66     11.34 o 
  -2  -7   2       10.69        7.85      1.67 o 
   1  -7   2      361.06      334.41     13.48 o 
   2  -7   2        9.91        3.63      1.64 o 
   3  -7   2      192.51      183.54      6.64 o 
   4  -7   2      544.70      552.76     21.29 o 
   5  -7   2      216.48      234.25     12.15 o 
   6  -7   2      625.51      643.28     26.39 o 
   7  -7   2       48.95       46.63      5.77 o 
   8  -7   2       31.28       34.54      7.90 o 
   9  -7   2       62.39       79.22      8.88 o 
  10  -7   2       52.13       47.52      8.55 o 
 -11  -6   2       33.21       24.72      9.92 o 
 -10  -6   2      236.16      278.40     19.18 o 
  -9  -6   2        4.65        5.01      4.04 o 
  -8  -6   2      368.62      386.74     19.30 o 
  -7  -6   2      383.64      381.62     17.52 o 
  -6  -6   2       24.23       27.34      4.37 o 
  -5  -6   2      102.76      107.36      6.20 o 
  -4  -6   2      559.93      532.61     20.77 o 
  -3  -6   2      238.07      226.95      7.15 o 
  -2  -6   2      410.47      398.86     11.28 o 
   1  -6   2      145.36      132.25      4.66 o 
   2  -6   2      298.20      276.16     22.10 o 
   3  -6   2      641.68      647.64     17.23 o 
   4  -6   2      409.99      381.10     16.58 o 
   5  -6   2      268.58      250.17     12.81 o 
   6  -6   2      182.52      183.39     10.42 o 
   7  -6   2      294.22      283.00     15.01 o 
   8  -6   2      146.30      166.57     11.18 o 
   9  -6   2       10.64        0.00      4.60 o 
  10  -6   2      263.84      280.21     20.90 o 
  11  -6   2        3.83        9.88      7.58 o 
 -11  -5   2       89.85       82.79     10.07 o 
 -10  -5   2       35.75       23.93      6.31 o 
  -9  -5   2      101.33      111.94      9.68 o 
  -8  -5   2       88.69       88.35      7.57 o 
  -7  -5   2      357.13      365.05     16.61 o 
  -6  -5   2      169.82      184.83      9.98 o 
  -5  -5   2      282.17      277.87     11.97 o 
  -4  -5   2      228.04      226.11      7.16 o 
  -3  -5   2      956.88      912.10     23.31 o 
  -2  -5   2      500.56      486.28     12.76 o 
  -1  -5   2      430.01      408.57     15.56 o 
   1  -5   2      588.31      574.76     14.78 o 
   2  -5   2      459.55      431.74     13.48 o 
   3  -5   2     1058.18     1044.76     26.15 o 
   4  -5   2      316.50      308.70      9.14 o 
   5  -5   2      246.33      248.20     11.42 o 
   6  -5   2      173.85      170.43     10.04 o 
   7  -5   2      370.21      399.94     17.92 o 
   8  -5   2      143.61      129.72      9.35 o 
   9  -5   2       41.62       34.41      5.90 o 
  10  -5   2        5.13       10.18      5.91 o 
  11  -5   2      118.78      120.51     13.01 o 
 -11  -4   2      110.56      105.60     11.18 o 
 -10  -4   2       71.69       64.34      8.22 o 
  -9  -4   2      113.39      109.54      9.65 o 
  -8  -4   2       23.65       20.65      4.33 o 
  -7  -4   2      154.94      166.19      9.77 o 
  -6  -4   2       94.79       93.07      6.07 o 
  -5  -4   2      413.53      394.72     15.69 o 
  -4  -4   2      364.38      354.51     10.01 o 
  -3  -4   2     1062.59     1098.17     27.03 o 
  -2  -4   2      753.41      746.50     18.29 o 
  -1  -4   2      629.16      614.35     21.12 o 
   1  -4   2      445.70      431.19     19.60 o 
   2  -4   2      744.15      758.54     18.64 o 
   3  -4   2     1528.40     1556.12     36.99 o 
   4  -4   2      392.05      409.91     11.64 o 
   5  -4   2       46.38       47.11      3.34 o 
   6  -4   2      119.07      127.21      8.34 o 
   7  -4   2       45.16       38.15      5.05 o 
   8  -4   2       33.12       40.12      6.68 o 
   9  -4   2       94.66      100.93     10.45 o 
  10  -4   2       85.03       76.62      9.01 o 
  11  -4   2      106.63      129.26     14.79 o 
 -12  -3   2       90.97       96.98     12.02 o 
 -11  -3   2        9.60        5.98      5.65 o 
 -10  -3   2       19.02       18.52      5.47 o 
  -9  -3   2       22.49       16.19      4.65 o 
  -8  -3   2       10.97       10.87      3.68 o 
  -7  -3   2       20.59       16.26      4.14 o 
  -6  -3   2      146.40      135.43      7.32 o 
  -5  -3   2     2059.70     1976.29     49.96 o 
  -4  -3   2      569.30      574.59     15.61 o 
  -3  -3   2     2048.49     2007.83     47.28 o 
  -2  -3   2      732.21      784.34     18.86 o 
  -1  -3   2      372.36      339.77      8.45 o 
   0  -3   2      725.97      658.12     22.93 o 
   1  -3   2      307.73      276.49      7.34 o 
   2  -3   2      429.36      469.02     11.70 o 
   3  -3   2     1677.48     1694.26     83.16 o 
   4  -3   2      339.04      354.09     27.67 o 
   5  -3   2     2777.86     2872.72     89.95 o 
   6  -3   2       64.56       60.97      6.17 o 
   7  -3   2        3.83       -0.33      2.76 o 
   8  -3   2        6.72       10.38      4.06 o 
   9  -3   2       56.43       57.74      8.47 o 
  10  -3   2       38.66       43.39      7.34 o 
  11  -3   2       15.30       26.69      9.99 o 
 -12  -2   2       19.49       29.51      7.94 o 
 -11  -2   2       70.96       70.39      9.85 o 
 -10  -2   2        5.27        3.54      5.95 o 
  -9  -2   2      133.29      160.09     11.25 o 
  -8  -2   2      181.31      182.09     10.42 o 
  -7  -2   2      417.15      409.43     17.01 o 
  -6  -2   2      834.21      801.33     35.52 o 
  -5  -2   2      525.41      515.44     15.04 o 
  -4  -2   2      346.83      334.26     10.50 o 
  -3  -2   2      334.88      360.93     20.23 o 
  -2  -2   2      371.17      324.21     11.92 o 
  -1  -2   2      666.17      654.47     15.10 o 
   0  -2   2      634.94      495.30     52.67 o 
   1  -2   2      341.01      323.51      7.72 o 
   2  -2   2      875.73      832.72     30.57 o 
   3  -2   2      151.35      172.78      5.09 o 
   4  -2   2      647.63      690.27     44.27 o 
   5  -2   2      136.24      134.00      6.44 o 
   6  -2   2      532.37      546.95     22.30 o 
   7  -2   2      180.55      178.52     10.18 o 
   8  -2   2      126.65      128.79      9.22 o 
   9  -2   2       62.99       63.18      7.30 o 
  10  -2   2        5.84       -3.90      4.55 o 
  11  -2   2       60.09       57.28      9.31 o 
 -12  -1   2       18.74       15.06      7.45 o 
 -11  -1   2       91.57       73.10     10.01 o 
 -10  -1   2      110.48      103.33     10.15 o 
  -9  -1   2       21.99       25.39      4.83 o 
  -8  -1   2       51.04       64.20      7.07 o 
  -7  -1   2      113.33      115.00      7.40 o 
  -6  -1   2      712.52      736.35     27.26 o 
  -5  -1   2      298.94      296.94      9.20 o 
  -4  -1   2      640.80      610.53     27.51 o 
  -3  -1   2      836.38      813.58     16.06 o 
  -2  -1   2     4375.87     4343.78     79.85 o 
  -1  -1   2     2878.34     2714.28     50.06 o 
   0  -1   2     1237.24     1058.21    194.56 o 
   1  -1   2     2186.60     2106.36     69.33 o 
   2  -1   2     5158.27     5147.63    115.92 o 
   3  -1   2      970.28      989.35     26.10 o 
   4  -1   2      960.93     1014.76     29.51 o 
   5  -1   2      240.64      239.23      7.86 o 
   6  -1   2      468.11      454.06     18.19 o 
   7  -1   2      122.57      113.91      7.40 o 
   8  -1   2       57.70       54.74      7.08 o 
   9  -1   2       56.66       47.96      6.30 o 
  10  -1   2       60.48       65.29      8.11 o 
  11  -1   2      114.92      120.04     13.02 o 
  12  -1   2       23.79       18.13      8.65 o 
 -12   0   2        8.86       16.18      9.54 o 
 -11   0   2       69.58       60.20      9.04 o 
 -10   0   2      225.19      238.80     15.82 o 
  -9   0   2        4.98        6.60      5.31 o 
  -8   0   2      192.28      204.07     11.95 o 
  -7   0   2       59.20       56.58      5.81 o 
  -6   0   2      275.94      284.75     11.99 o 
  -5   0   2      700.69      729.86     19.66 o 
  -4   0   2      482.20      492.13     10.26 o 
  -3   0   2       57.00       57.74      1.85 o 
  -2   0   2        0.13        0.86      0.49 o 
  -1   0   2     1634.88     1592.58     57.37 o 
   1   0   2     1267.77     1293.69     30.18 o 
   2   0   2      276.15      285.10      7.60 o 
   3   0   2       49.74       49.16      2.19 o 
   4   0   2      382.80      424.26     21.02 o 
   5   0   2      507.59      534.08     13.36 o 
   6   0   2      666.57      642.42     23.80 o 
   7   0   2        0.80        2.57      4.01 o 
   8   0   2       18.74       22.97      4.18 o 
   9   0   2       18.29       18.20      4.67 o 
  10   0   2      360.25      405.33     22.99 o 
  11   0   2        8.36        5.03      6.17 o 
  12   0   2        0.24      -10.58     10.58 o 
 -12   1   2       18.79       22.80      8.72 o 
 -11   1   2       91.01       88.47     10.49 o 
 -10   1   2      110.38      108.44      9.85 o 
  -9   1   2       22.07       16.46      6.14 o 
  -8   1   2       51.15       46.70      6.47 o 
  -7   1   2      112.77      120.92      8.60 o 
  -6   1   2      711.22      758.86     28.83 o 
  -5   1   2      298.88      308.90      7.16 o 
  -4   1   2      639.35      628.16     11.17 o 
  -3   1   2      835.36      857.42     19.00 o 
  -2   1   2     4380.46     4374.22     80.28 o 
  -1   1   2     2877.61     2719.16     71.74 o 
   0   1   2     1236.48     1263.29     29.41 o 
   1   1   2     2187.78     2142.26     40.36 o 
   2   1   2     5153.40     5234.34    169.90 o 
   3   1   2      972.02     1036.06     25.02 o 
   4   1   2      961.38     1010.62     25.57 o 
   5   1   2      240.81      231.95      7.55 o 
   6   1   2      469.27      486.59     19.29 o 
   7   1   2      123.19      117.64      7.54 o 
   8   1   2       57.75       50.23      6.27 o 
   9   1   2       56.80       54.19      6.60 o 
  10   1   2       60.64       60.44      9.20 o 
  11   1   2      115.15      132.60     13.44 o 
  12   1   2       23.70       24.03      8.44 o 
 -12   2   2       19.48        9.37      8.41 o 
 -11   2   2       71.40       77.05     11.64 o 
 -10   2   2        5.12        9.21      6.47 o 
  -9   2   2      133.05      153.52     11.67 o 
  -8   2   2      181.25      181.95     10.72 o 
  -7   2   2      416.71      423.74     18.89 o 
  -6   2   2      831.26      828.84     17.29 o 
  -5   2   2      526.95      540.79     10.17 o 
  -4   2   2      345.27      352.25      8.17 o 
  -3   2   2      334.24      375.39      7.94 o 
  -2   2   2      373.15      344.51      7.67 o 
  -1   2   2      665.40      649.16     12.86 o 
   0   2   2      634.73      572.26     15.44 o 
   1   2   2      342.76      334.54      7.13 o 
   2   2   2      873.05      855.63     16.82 o 
   3   2   2      152.69      170.41      4.18 o 
   4   2   2      648.98      680.44     17.94 o 
   5   2   2      136.00      138.16      5.50 o 
   6   2   2      535.51      536.61     21.40 o 
   7   2   2      180.43      173.80      9.32 o 
   8   2   2      126.86      123.52      8.51 o 
   9   2   2       62.88       65.04      8.20 o 
  10   2   2        6.00        4.83      4.98 o 
  11   2   2       59.85       43.08      9.52 o 
 -12   3   2       90.80       89.97     12.12 o 
 -11   3   2        9.50       13.56      5.98 o 
 -10   3   2       19.24       22.80      6.14 o 
  -9   3   2       22.26       22.52      5.34 o 
  -8   3   2       11.04       10.38      5.20 o 
  -7   3   2       20.50       19.75      2.05 o 
  -6   3   2      146.52      142.94      4.18 o 
  -5   3   2     2056.13     2112.18     50.73 o 
  -4   3   2      566.85      613.29     13.03 o 
  -3   3   2     2048.99     2093.22     47.63 o 
  -2   3   2      735.85      817.97     27.41 o 
  -1   3   2      371.14      332.74      7.09 o 
   0   3   2      724.98      720.16     12.27 o 
   1   3   2      308.67      268.52      5.92 o 
   2   3   2      427.45      462.74     11.71 o 
   3   3   2     1677.07     1701.25     32.59 o 
   4   3   2      340.49      363.44      8.41 o 
   5   3   2     2782.03     2908.06     95.34 o 
   6   3   2       64.56       68.39      5.63 o 
   7   3   2        3.86       -2.57      2.57 o 
   8   3   2        6.73        5.30      3.53 o 
   9   3   2       56.59       64.68      7.38 o 
  10   3   2       38.41       32.14      7.88 o 
  11   3   2       15.48       15.14      6.92 o 
 -11   4   2      110.24      128.42     15.04 o 
 -10   4   2       71.30       77.32      9.71 o 
  -9   4   2      113.48      133.33     10.87 o 
  -8   4   2       23.34       23.69      5.03 o 
  -7   4   2      155.08      177.29     10.58 o 
  -6   4   2       94.04       89.37      4.54 o 
  -5   4   2      410.45      401.38      9.81 o 
  -4   4   2      362.65      363.55     19.65 o 
  -3   4   2     1061.62     1141.39     22.64 o 
  -2   4   2      755.16      774.24     15.54 o 
  -1   4   2      629.55      619.99     18.31 o 
   0   4   2        7.37       14.82      1.17 o 
   1   4   2      444.33      441.38      9.53 o 
   2   4   2      741.92      758.83     15.90 o 
   3   4   2     1529.57     1650.22     32.80 o 
   4   4   2      394.95      416.94     10.02 o 
   5   4   2       46.92       45.36      8.15 o 
   6   4   2      119.66      120.98      7.88 o 
   7   4   2       45.20       39.81      4.65 o 
   8   4   2       33.31       18.12      5.77 o 
   9   4   2       94.51      103.45      9.15 o 
  10   4   2       85.37      101.92     10.12 o 
  11   4   2      106.73      122.34     14.15 o 
 -11   5   2       90.04       87.34     12.28 o 
 -10   5   2       35.63       31.68      6.95 o 
  -9   5   2      101.24       94.54      9.72 o 
  -8   5   2       88.54       87.20      8.44 o 
  -7   5   2      356.52      373.39     16.93 o 
  -6   5   2      169.21      161.83      6.57 o 
  -5   5   2      280.99      296.06      9.91 o 
  -4   5   2      226.37      228.91      6.31 o 
  -3   5   2      955.53      938.48     19.46 o 
  -2   5   2      500.38      497.63     12.92 o 
  -1   5   2      433.98      401.55      8.70 o 
   0   5   2       68.91       64.58      2.14 o 
   1   5   2      585.36      581.59     14.64 o 
   2   5   2      460.16      436.78      9.69 o 
   3   5   2     1059.55     1053.59     21.98 o 
   4   5   2      318.24      316.22      9.50 o 
   5   5   2      247.26      250.94      8.46 o 
   6   5   2      174.09      182.91      6.64 o 
   7   5   2      371.02      407.13     18.36 o 
   8   5   2      143.91      161.30     10.77 o 
   9   5   2       42.05       49.20      6.74 o 
  10   5   2        5.07        7.21      5.30 o 
  11   5   2      119.01      130.16     14.45 o 
 -11   6   2       32.86       45.31      9.68 o 
 -10   6   2      236.52      284.01     20.55 o 
  -9   6   2        4.53        1.46      4.37 o 
  -8   6   2      367.94      395.40     20.95 o 
  -7   6   2      382.38      380.07     18.03 o 
  -6   6   2       24.51       22.49      4.04 o 
  -5   6   2      101.80       93.53      3.95 o 
  -4   6   2      558.49      542.95     13.12 o 
  -3   6   2      238.41      235.46     10.69 o 
  -2   6   2      409.40      394.32     28.43 o 
  -1   6   2       74.67       70.42      2.40 o 
   0   6   2     1170.01     1112.09     19.29 o 
   1   6   2      144.64      134.92      5.05 o 
   2   6   2      299.06      291.36     13.17 o 
   3   6   2      641.28      651.11     18.60 o 
   4   6   2      411.41      417.24     12.57 o 
   5   6   2      270.34      280.98      9.76 o 
   6   6   2      182.81      184.22      7.27 o 
   7   6   2      295.10      328.56     16.56 o 
   8   6   2      146.43      149.15      9.79 o 
   9   6   2       10.66        5.28      4.64 o 
  10   6   2      263.82      282.30     20.85 o 
  11   6   2        3.88       16.35      9.94 o 
 -11   7   2       14.22       10.09      6.67 o 
 -10   7   2       78.55       76.56      9.99 o 
  -9   7   2       61.26       58.40      8.40 o 
  -8   7   2       12.57       14.69      5.17 o 
  -7   7   2       40.03       33.57      5.65 o 
  -6   7   2      717.03      721.14     31.44 o 
  -5   7   2      256.55      254.58     12.96 o 
  -4   7   2      413.22      405.05     12.72 o 
  -3   7   2      281.23      285.23      9.55 o 
  -2   7   2       10.65        5.55      1.65 o 
  -1   7   2      460.59      445.24      9.04 o 
   0   7   2      274.44      281.75      6.02 o 
   1   7   2      359.51      356.37      8.67 o 
   2   7   2        9.85        5.81      2.43 o 
   3   7   2      192.36      189.62      7.14 o 
   4   7   2      543.57      563.31     15.77 o 
   5   7   2      216.55      232.77     11.42 o 
   6   7   2      626.67      687.46     29.63 o 
   7   7   2       49.13       51.40      6.08 o 
   8   7   2       31.04       28.80      5.28 o 
   9   7   2       62.18       59.81      8.00 o 
  10   7   2       52.46       40.14      8.80 o 
 -10   8   2        7.14        7.08      6.60 o 
  -9   8   2       48.06       53.60      8.54 o 
  -8   8   2      300.39      346.78     20.35 o 
  -7   8   2       88.03       77.92      7.90 o 
  -6   8   2      335.77      356.52     17.29 o 
  -5   8   2      107.99      107.40      8.08 o 
  -4   8   2      194.76      191.36     10.55 o 
  -3   8   2      755.66      786.06     22.43 o 
  -2   8   2      481.54      501.13     19.35 o 
  -1   8   2       59.93       52.63      2.58 o 
   0   8   2       19.96       21.55      1.77 o 
   1   8   2       62.32       64.26      3.51 o 
   2   8   2      589.84      633.36     24.22 o 
   3   8   2      643.72      654.49     25.97 o 
   4   8   2      458.22      490.99     20.28 o 
   5   8   2       47.07       39.84      4.80 o 
   6   8   2      124.07      126.51      8.18 o 
   7   8   2       97.24       96.08      8.48 o 
   8   8   2      169.25      179.42     13.12 o 
   9   8   2       43.61       36.72      7.67 o 
  10   8   2        6.78        8.47      6.38 o 
 -10   9   2       17.20       -1.44      6.74 o 
  -9   9   2       23.93       24.07      7.22 o 
  -8   9   2      125.77      133.09     12.54 o 
  -7   9   2       78.84       72.25      7.55 o 
  -6   9   2       79.53       70.04      7.07 o 
  -5   9   2      622.58      660.83     26.86 o 
  -4   9   2       67.55       66.59      5.83 o 
  -3   9   2      180.56      194.46     10.77 o 
  -2   9   2      711.53      710.73     20.00 o 
  -1   9   2      232.41      213.94      6.38 o 
   0   9   2       57.81       48.61      4.62 o 
   1   9   2      200.02      201.26      7.29 o 
   2   9   2      861.68      887.80     31.88 o 
   3   9   2       61.76       69.55      5.94 o 
   4   9   2       44.04       40.26      5.11 o 
   5   9   2      857.05      930.70     38.72 o 
   6   9   2       30.37       30.16      5.58 o 
   7   9   2       85.87       82.16      9.11 o 
   8   9   2      115.96      110.67      9.42 o 
   9   9   2       26.74       30.61      7.81 o 
  10   9   2       18.32        9.41      6.85 o 
  -9  10   2      139.58      142.17     14.44 o 
  -8  10   2       19.36       17.29      6.57 o 
  -7  10   2       33.26       18.89      5.93 o 
  -6  10   2       18.57       19.23      5.28 o 
  -5  10   2        7.29        2.57      4.01 o 
  -4  10   2       62.80       52.57      5.97 o 
  -3  10   2       82.35       83.27      6.98 o 
  -2  10   2       53.23       57.34      4.08 o 
  -1  10   2      349.56      347.24     10.75 o 
   0  10   2      686.07      685.89     26.16 o 
   1  10   2      310.71      336.97     11.48 o 
   2  10   2      127.35      133.96      7.91 o 
   3  10   2       12.00       17.43      3.20 o 
   4  10   2       18.47       15.95      4.78 o 
   5  10   2       50.86       50.33      6.38 o 
   6  10   2       72.07       67.75      6.88 o 
   7  10   2        6.82        4.30      4.61 o 
   8  10   2        0.50       -0.31      5.88 o 
   9  10   2      129.58      110.30     12.11 o 
  -8  11   2       57.73       52.54      8.78 o 
  -7  11   2       37.71       45.03      7.35 o 
  -6  11   2       24.23       29.73      6.24 o 
  -5  11   2       61.73       67.61      7.38 o 
  -4  11   2      247.49      255.32     15.16 o 
  -3  11   2      215.13      224.04      8.48 o 
  -2  11   2      171.89      187.45      7.55 o 
  -1  11   2       87.84       86.69      5.06 o 
   0  11   2        6.17        3.55      2.03 o 
   1  11   2      101.48       98.84      7.45 o 
   2  11   2      194.64      213.40      8.36 o 
   3  11   2      169.60      184.36     10.89 o 
   4  11   2      192.97      192.21     11.65 o 
   5  11   2       61.49       56.41      6.37 o 
   6  11   2       15.45       11.59      5.24 o 
   7  11   2       25.19       13.18      7.62 o 
   8  11   2       77.27       59.90      8.27 o 
  -8  12   2       53.55       51.14     10.04 o 
  -7  12   2      125.44      140.06     13.09 o 
  -6  12   2       24.70       14.99      6.05 o 
  -5  12   2      228.34      249.19     15.55 o 
  -4  12   2       27.21       30.22      4.15 o 
  -3  12   2      255.56      260.10     11.87 o 
  -2  12   2        4.68        5.00      3.00 o 
  -1  12   2        3.13        3.73      2.69 o 
   0  12   2      133.08      129.08      6.38 o 
   1  12   2       17.83       18.19      2.93 o 
   2  12   2        8.57        7.64      3.23 o 
   3  12   2      457.61      500.24     20.47 o 
   4  12   2        7.94        2.54      3.81 o 
   5  12   2       86.63       90.22      8.74 o 
   6  12   2       41.70       31.54      6.83 o 
   7  12   2      112.23      112.73     11.75 o 
   8  12   2       25.35       22.85      7.61 o 
  -7  13   2       13.80        9.69      7.47 o 
  -6  13   2       30.44       21.49      7.32 o 
  -5  13   2       33.10       13.27      4.00 o 
  -4  13   2      258.03      266.16     13.76 o 
  -3  13   2      108.39      100.43      9.30 o 
  -2  13   2       31.61       24.64      3.99 o 
  -1  13   2       17.46       17.05      3.54 o 
   0  13   2        7.16        5.73      4.28 o 
   1  13   2       14.35        7.46      3.22 o 
   2  13   2       16.76       18.25      3.39 o 
   3  13   2       87.35       84.96      8.61 o 
   4  13   2      302.12      331.50     14.36 o 
   5  13   2       35.25       29.58      6.33 o 
   6  13   2       35.70       31.48      6.97 o 
   7  13   2        4.45        8.71      6.33 o 
  -6  14   2       10.47        9.54      7.78 o 
  -5  14   2       29.19        9.22      7.32 o 
  -4  14   2        8.06       -6.07      6.07 o 
  -3  14   2      154.68      168.31     15.45 o 
  -2  14   2       71.55       64.94      6.98 o 
  -1  14   2      157.88      171.13      9.09 o 
   0  14   2      190.34      201.30      9.30 o 
   1  14   2      224.77      243.39     11.01 o 
   2  14   2       99.15       98.35      6.52 o 
   3  14   2      144.02      143.46      8.82 o 
   4  14   2        0.12       -0.06      3.65 o 
   5  14   2       17.83       13.85      5.35 o 
   6  14   2        2.56        3.31      6.33 o 
  -4  15   2        6.35        3.66      7.01 o 
  -3  15   2       43.25       45.99      8.78 o 
  -2  15   2      322.92      354.00     22.22 o 
  -1  15   2        5.32        4.83      6.11 o 
   0  15   2        3.16       -2.10      5.64 o 
   1  15   2        3.12       -8.21      8.21 o 
   2  15   2      344.40      386.76     27.46 o 
   3  15   2       26.50       10.05      6.23 o 
   4  15   2        6.07        2.86      6.83 o 
  -1  16   2       64.62       80.74     10.89 o 
   0  16   2       28.93       18.72      7.35 o 
   1  16   2       70.97       54.49      9.28 o 
   5 -13   3       18.35       16.69      6.43 o 
   6 -13   3       90.98      104.73     13.12 o 
  -5 -12   3       80.56       72.19      7.17 o 
   4 -12   3        8.39        2.44      4.23 o 
   5 -12   3       96.34       97.35     10.22 o 
   6 -12   3       34.53       41.28      9.35 o 
   7 -12   3       25.19       22.65      6.75 o 
  -6 -11   3      167.24      154.13     11.89 o 
  -5 -11   3       22.50       25.49      4.57 o 
   3 -11   3       47.73       60.85      7.74 o 
   4 -11   3      490.11      493.42     23.59 o 
   5 -11   3       38.37       28.76      6.04 o 
   6 -11   3      205.94      228.81     15.69 o 
   7 -11   3       19.55       18.65      6.00 o 
   8 -11   3        5.94       -1.61      5.83 o 
  -8 -10   3       41.57       30.41      5.83 o 
  -7 -10   3      147.64      148.69     10.42 o 
  -6 -10   3      160.70      147.89      9.98 o 
  -5 -10   3      247.27      251.14     13.82 o 
  -4 -10   3       49.37       45.49      4.78 o 
   3 -10   3      316.02      310.11     15.12 o 
   4 -10   3      210.07      197.53     12.09 o 
   5 -10   3       88.30       91.52      8.90 o 
   6 -10   3      126.62      143.70     11.18 o 
   7 -10   3      168.93      184.59     14.75 o 
   8 -10   3       24.39       16.96      7.01 o 
   9 -10   3        4.33       -5.21      8.62 o 
  -9  -9   3       55.00       30.94      6.64 o 
  -8  -9   3       28.58       36.17      5.53 o 
  -7  -9   3       44.61       37.25      6.18 o 
  -6  -9   3      144.02      134.97      9.34 o 
  -5  -9   3      323.27      316.26     15.99 o 
  -4  -9   3       39.88       40.31      4.63 o 
  -3  -9   3      253.56      258.07     12.51 o 
   2  -9   3      731.32      706.01     27.96 o 
   3  -9   3      121.88      123.24      8.17 o 
   4  -9   3       63.82       50.02      5.98 o 
   5  -9   3      347.99      357.94     17.78 o 
   6  -9   3       80.34       82.20      7.77 o 
   7  -9   3       26.89       31.75      6.43 o 
   8  -9   3       38.69       32.17      7.05 o 
   9  -9   3       21.87       27.70      7.71 o 
 -10  -8   3       53.03       13.62      6.33 o 
  -9  -8   3      218.01      216.86     14.99 o 
  -8  -8   3       60.13       58.21      6.34 o 
  -7  -8   3       37.96       34.14      4.88 o 
  -6  -8   3       30.02       32.83      4.41 o 
  -5  -8   3      191.19      209.62     10.38 o 
  -4  -8   3      257.26      247.16     11.28 o 
  -3  -8   3      525.68      480.32     19.38 o 
   2  -8   3      164.58      159.67      9.99 o 
   3  -8   3      233.26      209.68     11.57 o 
   4  -8   3      175.28      170.28      9.04 o 
   5  -8   3      219.55      206.96     12.01 o 
   6  -8   3      106.46      115.87      8.97 o 
   7  -8   3       13.35        5.28      4.63 o 
   8  -8   3       20.64       19.12      5.94 o 
   9  -8   3      202.87      212.72     16.16 o 
  10  -8   3       42.73       48.39      9.38 o 
 -10  -7   3       68.36       59.65      9.74 o 
  -9  -7   3       36.20       46.92      7.61 o 
  -8  -7   3       62.14       54.66      6.64 o 
  -7  -7   3      269.45      271.40     14.48 o 
  -6  -7   3      119.91      116.08      7.82 o 
  -5  -7   3       90.56       97.86      6.40 o 
  -4  -7   3      461.21      446.95     18.55 o 
  -3  -7   3     1092.93     1039.49     37.08 o 
  -2  -7   3      710.05      689.09     25.43 o 
   1  -7   3      744.79      733.21     26.83 o 
   2  -7   3      667.55      671.29     18.29 o 
   3  -7   3     1249.23     1206.67     31.59 o 
   5  -7   3       30.65       29.34      4.67 o 
   6  -7   3       73.60       60.11      7.14 o 
   7  -7   3      273.80      295.10     15.76 o 
   8  -7   3      136.20      131.80     11.57 o 
  10  -7   3       17.85       20.79      7.60 o 
 -11  -6   3       36.70       28.90      7.80 o 
 -10  -6   3       70.41       79.42      8.75 o 
  -9  -6   3       26.38       42.73      7.27 o 
  -8  -6   3      139.20      140.18      9.85 o 
  -7  -6   3       57.93       52.30      5.64 o 
  -6  -6   3       28.06       28.39      3.87 o 
  -5  -6   3      163.51      151.06      7.81 o 
  -4  -6   3      310.47      304.47     12.82 o 
  -2  -6   3      271.56      252.43      9.74 o 
   1  -6   3      199.12      191.70     13.38 o 
   2  -6   3      197.57      197.29      6.30 o 
   3  -6   3      839.67      866.11     23.20 o 
   4  -6   3      113.60      108.68     10.01 o 
   5  -6   3      103.68       98.18      6.84 o 
   6  -6   3        5.84       -0.83      2.98 o 
   7  -6   3       29.31       40.35      5.78 o 
   8  -6   3       69.17       72.31      9.08 o 
   9  -6   3       29.95       23.60      6.60 o 
  10  -6   3       98.02      107.67     11.89 o 
 -11  -5   3       10.31        7.61      5.84 o 
 -10  -5   3       18.75       10.32      5.00 o 
  -9  -5   3      105.55      114.57      9.01 o 
  -8  -5   3       76.53       70.63      6.90 o 
  -7  -5   3      138.07      129.00      8.98 o 
  -6  -5   3       85.06       73.68      5.13 o 
  -5  -5   3      551.02      557.24     21.43 o 
  -4  -5   3     1932.88     1890.41     64.24 o 
  -3  -5   3      377.59      341.55      9.79 o 
  -2  -5   3      135.15      126.41      4.27 o 
   1  -5   3      195.75      194.98      7.23 o 
   2  -5   3       28.02       26.03      2.06 o 
   3  -5   3      415.56      406.77     11.31 o 
   4  -5   3     1510.00     1496.70     37.82 o 
   5  -5   3      457.06      413.69     17.82 o 
   6  -5   3      164.69      174.27     10.44 o 
   7  -5   3      121.50      122.99      8.91 o 
   8  -5   3       98.67      104.06      9.40 o 
   9  -5   3       66.80       67.37      8.07 o 
  10  -5   3       52.87       68.44      8.74 o 
  11  -5   3        3.12       -6.11      9.42 o 
 -11  -4   3       12.45       13.25      7.92 o 
 -10  -4   3       97.57      105.25     10.62 o 
  -9  -4   3      133.91      138.94     10.75 o 
  -8  -4   3      221.39      235.66     12.18 o 
  -7  -4   3       12.85       10.51      2.87 o 
  -6  -4   3      321.22      298.17     14.19 o 
  -5  -4   3       38.81       38.55      3.50 o 
  -4  -4   3      287.09      289.48     15.81 o 
  -3  -4   3      339.21      322.36      9.43 o 
  -2  -4   3      363.42      337.58      9.50 o 
   0  -4   3       22.04       15.81      2.18 o 
   1  -4   3       87.45       97.78      3.49 o 
   2  -4   3      527.40      489.86     12.64 o 
   3  -4   3      343.53      328.30      9.57 o 
   4  -4   3      374.68      386.40     14.99 o 
   5  -4   3       59.04       54.66      3.56 o 
   6  -4   3       98.38       84.67      6.58 o 
   7  -4   3       53.52       46.59      5.91 o 
   8  -4   3      151.33      161.36     11.17 o 
   9  -4   3      159.90      162.17     12.48 o 
  10  -4   3       42.34       39.48      7.24 o 
  11  -4   3       13.93       19.63      7.92 o 
 -11  -3   3        4.57       -3.07      5.17 o 
 -10  -3   3       59.77       76.17      7.88 o 
  -9  -3   3      136.52      156.75     11.22 o 
  -8  -3   3       82.88       81.39      6.87 o 
  -7  -3   3      136.83      141.77      8.61 o 
  -6  -3   3      208.33      222.77     10.82 o 
  -5  -3   3       98.73       89.08      4.91 o 
  -4  -3   3     1833.36     1762.53     67.24 o 
  -3  -3   3      766.90      742.21     19.42 o 
  -2  -3   3     1294.30     1201.39     30.01 o 
  -1  -3   3      409.56      382.14      9.75 o 
   0  -3   3      379.80      374.13     13.75 o 
   1  -3   3      345.37      349.73      7.54 o 
   2  -3   3      871.98      841.59     17.11 o 
   3  -3   3      736.63      766.80     37.54 o 
   4  -3   3     1187.21     1257.58     31.90 o 
   5  -3   3       34.83       37.45      3.72 o 
   6  -3   3      350.72      346.45     15.71 o 
   7  -3   3      103.94      111.39      8.65 o 
   8  -3   3      165.40      158.93     10.45 o 
   9  -3   3       17.94       21.42      5.23 o 
  10  -3   3       65.44       70.96      8.37 o 
  11  -3   3       11.37        9.37      6.74 o 
 -12  -2   3       15.57       34.81     11.17 o 
 -11  -2   3       36.05       30.31      7.10 o 
 -10  -2   3       47.67       51.43      7.71 o 
  -9  -2   3      132.27      153.08     11.08 o 
  -8  -2   3      219.47      245.54     13.15 o 
  -6  -2   3       54.92       53.60      4.63 o 
  -5  -2   3       54.71       61.03      7.27 o 
  -4  -2   3      885.78      875.22     22.12 o 
  -3  -2   3       31.51       26.98      1.34 o 
  -2  -2   3     1597.18     1542.38     61.30 o 
  -1  -2   3      648.00      656.81     15.82 o 
   0  -2   3      338.13      147.13    148.18 o 
   1  -2   3     1131.41     1112.87     35.21 o 
   2  -2   3     1422.82     1456.68     39.69 o 
   3  -2   3        3.67        2.81      0.70 o 
   4  -2   3     1548.40     1583.96     31.06 o 
   5  -2   3        0.47        0.77      1.62 o 
   6  -2   3       42.15       35.82      4.70 o 
   7  -2   3      140.63      131.80      9.10 o 
   8  -2   3      148.47      173.54     11.38 o 
   9  -2   3      205.03      210.39     14.49 o 
  10  -2   3       28.10       21.87      7.84 o 
  11  -2   3       53.17       46.36      9.01 o 
 -12  -1   3       10.58       10.19      9.87 o 
 -11  -1   3       88.64       92.55     10.48 o 
 -10  -1   3       18.32       15.93      6.75 o 
  -9  -1   3      165.35      172.92     11.27 o 
  -8  -1   3       65.77       62.00      5.63 o 
  -7  -1   3      402.46      399.22     16.95 o 
  -6  -1   3      739.65      722.87     28.29 o 
  -5  -1   3      985.32      977.06     25.43 o 
  -4  -1   3      439.15      407.47      8.84 o 
  -3  -1   3     3224.55     3165.30     65.92 o 
  -2  -1   3       10.06       13.41      2.02 o 
  -1  -1   3     1541.31     1485.93     28.51 o 
   0  -1   3      311.36      308.61      6.49 o 
   1  -1   3     1069.75     1082.11     24.55 o 
   2  -1   3        8.20        4.71      0.97 o 
   3  -1   3     2604.90     2664.01     87.19 o 
   4  -1   3      454.64      416.24     10.54 o 
   5  -1   3      730.44      742.29     15.99 o 
   6  -1   3      860.23      894.28     32.53 o 
   7  -1   3      320.38      302.54     14.71 o 
   8  -1   3       98.68       85.48      7.44 o 
   9  -1   3      107.20       87.81      8.91 o 
  10  -1   3        2.05        6.34      6.83 o 
  11  -1   3       76.43       74.75     11.92 o 
 -12   0   3       19.46       19.88      7.60 o 
 -11   0   3        0.18        3.71      5.17 o 
 -10   0   3        3.62       20.48      5.64 o 
  -9   0   3      155.10      175.24     12.59 o 
  -8   0   3      311.29      335.28     16.03 o 
  -7   0   3     1084.31     1130.79     41.78 o 
  -6   0   3       26.75       20.72      3.24 o 
  -5   0   3      119.45      101.01      6.89 o 
  -4   0   3      468.13      497.44     19.17 o 
  -3   0   3       26.58       42.95      1.73 o 
  -2   0   3     1690.20     1628.17     46.51 o 
  -1   0   3     1020.20     1017.58     30.80 o 
   0   0   3        1.09        1.92      0.79 o 
   1   0   3      156.45      182.50      5.37 o 
   2   0   3     1817.96     1784.81     66.92 o 
   3   0   3      364.75      306.16      8.44 o 
   4   0   3      181.91      187.24      6.03 o 
   5   0   3      365.52      366.67      9.37 o 
   6   0   3        0.23       -0.69      0.79 o 
   7   0   3      555.39      562.55     23.70 o 
   8   0   3      150.62      155.83      9.99 o 
   9   0   3       78.82       66.99      8.08 o 
  10   0   3        8.17       14.58      5.83 o 
  11   0   3        6.32        7.31      6.50 o 
 -12   1   3       10.63        5.98      6.47 o 
 -11   1   3       88.74       78.16      9.85 o 
 -10   1   3       18.44       15.66      5.33 o 
  -9   1   3      166.43      179.32     11.18 o 
  -8   1   3       65.69       74.50      6.48 o 
  -7   1   3      404.16      424.95     18.25 o 
  -6   1   3      740.28      737.76     16.52 o 
  -5   1   3      987.03      980.04     35.03 o 
  -4   1   3      438.42      396.76     10.22 o 
  -3   1   3     3221.29     3228.28     74.24 o 
  -2   1   3        9.77       13.02      0.92 o 
  -1   1   3     1544.38     1520.02     29.02 o 
   0   1   3      311.36      309.26      7.68 o 
   1   1   3     1066.80     1103.36     26.36 o 
   2   1   3        8.61        4.66      2.25 o 
   3   1   3     2608.85     2740.55     89.14 o 
   4   1   3      454.35      443.55     20.28 o 
   5   1   3      729.83      738.83     19.75 o 
   6   1   3      859.06      878.20     32.47 o 
   7   1   3      319.11      306.64     10.11 o 
   8   1   3       98.53       91.35      8.04 o 
   9   1   3      106.61      108.16      9.18 o 
  10   1   3        2.10        8.07      5.48 o 
  11   1   3       76.32       59.30      9.24 o 
 -12   2   3       15.58       20.85     10.51 o 
 -11   2   3       36.07       52.69     10.18 o 
 -10   2   3       48.01       47.25      8.25 o 
  -9   2   3      132.09      136.93     11.19 o 
  -8   2   3      219.25      237.33     13.35 o 
  -7   2   3       26.66       19.17      1.64 o 
  -6   2   3       54.85       48.74      3.04 o 
  -5   2   3       55.10       57.90      3.83 o 
  -4   2   3      890.46      907.79     18.45 o 
  -3   2   3       31.39       26.06      1.34 o 
  -2   2   3     1593.83     1553.70     30.05 o 
  -1   2   3      653.49      675.31     11.79 o 
   0   2   3      338.48      391.60      8.17 o 
   1   2   3     1125.83     1168.15     22.89 o 
   2   2   3     1424.40     1459.03     28.50 o 
   3   2   3        3.93        4.15      1.10 o 
   4   2   3     1542.74     1618.30     40.58 o 
   5   2   3        0.43        0.00      1.91 o 
   6   2   3       41.95       35.01      4.31 o 
   7   2   3      140.44      131.25      8.50 o 
   8   2   3      148.58      153.23      6.24 o 
   9   2   3      204.21      220.17     14.15 o 
  10   2   3       28.07       22.55      6.13 o 
  11   2   3       53.08       47.98      9.21 o 
 -11   3   3        4.57       -0.81      5.83 o 
 -10   3   3       59.86       63.31      8.75 o 
  -9   3   3      137.21      157.19     10.72 o 
  -8   3   3       82.92       74.09      6.67 o 
  -7   3   3      136.46      144.34      5.50 o 
  -6   3   3      207.17      206.62      7.21 o 
  -5   3   3       99.28       90.36      4.69 o 
  -4   3   3     1835.28     1820.66     36.56 o 
  -3   3   3      769.90      768.00     15.67 o 
  -2   3   3     1297.15     1248.73     23.88 o 
  -1   3   3      407.22      403.75      8.28 o 
   0   3   3      379.22      411.31      7.16 o 
   1   3   3      347.86      354.72      9.44 o 
   2   3   3      870.34      878.19     17.37 o 
   3   3   3      733.55      785.55     16.63 o 
   4   3   3     1185.49     1225.69     32.18 o 
   5   3   3       34.43       27.67      4.00 o 
   6   3   3      351.93      354.29     16.05 o 
   7   3   3      104.32      108.96      8.01 o 
   8   3   3      165.05      164.43     10.58 o 
   9   3   3       17.69       16.03      5.30 o 
  10   3   3       65.30       66.04      8.68 o 
  11   3   3       11.32       19.98      9.18 o 
 -11   4   3       12.44       18.43      7.44 o 
 -10   4   3       97.82       95.05     11.18 o 
  -9   4   3      134.18      152.15     11.54 o 
  -8   4   3      221.26      244.73     13.84 o 
  -7   4   3       12.72        9.95      1.72 o 
  -6   4   3      321.83      317.42     11.00 o 
  -5   4   3       38.42       36.54      4.41 o 
  -4   4   3      288.85      300.42      7.51 o 
  -3   4   3      339.72      327.29      7.42 o 
  -2   4   3      363.28      347.98      7.77 o 
  -1   4   3       83.48       88.57      1.94 o 
   0   4   3       22.04       14.74      0.74 o 
   1   4   3       86.73       89.79      2.76 o 
   2   4   3      526.54      499.42     10.76 o 
   3   4   3      342.49      337.31      8.05 o 
   4   4   3      375.16      379.66     10.08 o 
   5   4   3       59.59       64.21      4.65 o 
   6   4   3       98.34       87.70      6.25 o 
   7   4   3       53.28       54.39      5.77 o 
   8   4   3      151.52      155.68     10.89 o 
   9   4   3      159.51      137.86     11.54 o 
  10   4   3       42.26       42.49      7.54 o 
  11   4   3       13.98        0.49      6.60 o 
 -11   5   3       10.31        6.94      9.52 o 
 -10   5   3       18.75       21.52      6.47 o 
  -9   5   3      105.34      127.03     11.35 o 
  -8   5   3       76.95       82.70      8.28 o 
  -7   5   3      137.06      132.79      9.10 o 
  -6   5   3       85.54       80.02      6.48 o 
  -5   5   3      550.89      532.78     13.15 o 
  -4   5   3     1931.61     1946.99     40.12 o 
  -3   5   3      380.13      363.27      8.56 o 
  -2   5   3      134.59      122.90      5.73 o 
  -1   5   3      271.37      264.00      4.70 o 
   0   5   3        3.98        1.97      0.78 o 
   1   5   3      197.51      200.30      5.04 o 
   2   5   3       27.47       23.29      4.16 o 
   3   5   3      412.83      388.66     13.93 o 
   4   5   3     1511.16     1620.90     41.24 o 
   5   5   3      456.87      450.76     13.39 o 
   6   5   3      163.98      166.59      9.47 o 
   7   5   3      122.19      127.93      9.77 o 
   8   5   3       98.28      101.52      8.00 o 
   9   5   3       66.99       59.34      7.52 o 
  10   5   3       52.75       44.99      7.37 o 
  11   5   3        3.21        2.24      7.05 o 
 -11   6   3       36.66       55.49     11.94 o 
 -10   6   3       70.25       81.57     10.18 o 
  -9   6   3       26.30       24.42      7.60 o 
  -8   6   3      139.28      171.17     11.84 o 
  -7   6   3       58.21       65.18      6.95 o 
  -6   6   3       27.79       24.89      4.68 o 
  -5   6   3      163.48      176.77     12.19 o 
  -4   6   3      309.02      299.26     15.35 o 
  -3   6   3      471.57      486.28     19.08 o 
  -2   6   3      271.17      270.96      8.03 o 
  -1   6   3       83.81       87.51      2.36 o 
   0   6   3      800.67      827.06     13.62 o 
   1   6   3      200.53      192.28      9.19 o 
   2   6   3      198.91      188.17      5.56 o 
   3   6   3      838.38      895.11     24.52 o 
   4   6   3      114.20      102.81      4.50 o 
   5   6   3      103.50       99.35     12.91 o 
   6   6   3        5.95       10.08      3.36 o 
   7   6   3       28.66       29.08      5.11 o 
   8   6   3       69.19       66.61      7.35 o 
   9   6   3       29.90       39.62      6.87 o 
  10   6   3       97.99      103.12     12.64 o 
  11   6   3       33.06       19.86      8.48 o 
 -10   7   3       68.26       64.48      9.35 o 
  -9   7   3       36.16       36.78      7.27 o 
  -8   7   3       62.41       62.12      7.27 o 
  -7   7   3      269.82      318.06     16.66 o 
  -6   7   3      119.28      113.34      8.72 o 
  -5   7   3       90.83       98.76      7.27 o 
  -4   7   3      460.13      452.58     14.17 o 
  -3   7   3     1089.44     1110.71     33.63 o 
  -2   7   3      711.27      696.86     21.15 o 
  -1   7   3     1206.58     1186.14     24.09 o 
   0   7   3      215.95      220.98      5.60 o 
   1   7   3      743.58      754.17     16.19 o 
   2   7   3      665.77      638.15     18.02 o 
   3   7   3     1253.37     1295.46     34.14 o 
   4   7   3      347.59      342.41     15.78 o 
   5   7   3       30.51       34.04      4.00 o 
   6   7   3       73.84       57.67      5.91 o 
   7   7   3      273.94      323.60     16.98 o 
   8   7   3      135.75      146.80     10.39 o 
   9   7   3       60.56       53.63      9.08 o 
  10   7   3       17.91       27.61      7.51 o 
 -10   8   3       52.93       59.17     13.02 o 
  -9   8   3      217.88      225.23     16.78 o 
  -8   8   3       59.94       69.49      8.05 o 
  -7   8   3       37.74       30.24      6.11 o 
  -6   8   3       29.66       23.49      4.98 o 
  -5   8   3      190.06      189.12     11.47 o 
  -4   8   3      256.30      259.62     12.82 o 
  -3   8   3      525.32      489.79     30.35 o 
  -2   8   3      154.04      151.96      4.58 o 
  -1   8   3      943.56      980.63     21.06 o 
   0   8   3       74.03       74.67      2.87 o 
   1   8   3     1620.21     1597.39     32.76 o 
   2   8   3      164.21      178.89      8.51 o 
   3   8   3      233.68      215.49     10.25 o 
   4   8   3      175.76      168.66      9.12 o 
   5   8   3      220.47      229.42     12.32 o 
   6   8   3      107.09      108.93      8.47 o 
   7   8   3       13.18       12.91      4.47 o 
   8   8   3       20.78       11.64      5.10 o 
   9   8   3      203.12      222.57     17.88 o 
  10   8   3       42.82       43.19      8.30 o 
  -9   9   3       54.77       47.80      8.67 o 
  -8   9   3       28.52       36.72      8.50 o 
  -7   9   3       44.43       43.46      7.05 o 
  -6   9   3      143.60      154.98     11.57 o 
  -5   9   3      322.30      310.41     15.81 o 
  -4   9   3       40.18       43.11      5.81 o 
  -3   9   3      253.85      254.11     12.56 o 
  -2   9   3      944.94      929.58     24.76 o 
  -1   9   3       22.49       20.10      1.85 o 
   0   9   3      355.51      374.55      9.49 o 
   1   9   3       63.50       52.89      5.35 o 
   2   9   3      730.36      796.89     29.97 o 
   3   9   3      121.34      123.81      7.35 o 
   4   9   3       63.59       62.25      5.27 o 
   5   9   3      348.68      368.39     18.55 o 
   6   9   3       80.60       79.43      7.97 o 
   7   9   3       26.94       16.86      4.94 o 
   8   9   3       38.72       13.36      5.57 o 
   9   9   3       21.95       20.85      6.84 o 
  -9  10   3        3.58       -1.11      6.55 o 
  -8  10   3       41.73       37.89      8.32 o 
  -7  10   3      147.93      155.59     12.65 o 
  -6  10   3      160.54      157.79     11.55 o 
  -5  10   3      246.06      259.52     14.48 o 
  -4  10   3       49.43       55.10      6.28 o 
  -3  10   3      217.43      200.45      7.82 o 
  -2  10   3      269.87      276.08      9.59 o 
  -1  10   3      344.84      367.56     11.45 o 
   0  10   3        3.03        0.64      2.04 o 
   1  10   3      131.38      127.93     10.39 o 
   2  10   3      339.54      391.67     15.92 o 
   3  10   3      316.71      340.18     15.52 o 
   4  10   3      210.58      222.57     11.18 o 
   5  10   3       88.83       92.12      7.32 o 
   6  10   3      126.91      145.51     10.51 o 
   7  10   3      168.91      185.36     13.85 o 
   8  10   3       24.30       25.89      8.58 o 
   9  10   3        4.24        0.00      6.51 o 
  -8  11   3        8.03       -1.29      4.67 o 
  -7  11   3        9.17        9.72      6.85 o 
  -6  11   3      167.32      176.55     13.28 o 
  -5  11   3       22.52       15.52      5.77 o 
  -4  11   3      599.46      644.98     30.51 o 
  -3  11   3       21.64       17.85      3.06 o 
  -2  11   3       62.42       68.25      4.46 o 
  -1  11   3       17.48       13.30      2.89 o 
   0  11   3      181.29      188.87      7.69 o 
   1  11   3       20.89       16.47      2.93 o 
   2  11   3       72.15       69.24      4.42 o 
   3  11   3       47.37       44.43      5.08 o 
   4  11   3      491.27      555.43     26.17 o 
   5  11   3       38.77       32.65      5.24 o 
   6  11   3      205.64      247.93     14.34 o 
   7  11   3       19.46       19.82      5.71 o 
   8  11   3        5.96       -3.17      5.71 o 
  -8  12   3       26.86       17.18      7.64 o 
  -7  12   3       53.98       43.92      8.28 o 
  -6  12   3        1.70        2.71      5.57 o 
  -5  12   3       80.45       91.80      9.11 o 
  -4  12   3        3.01        4.58      6.50 o 
  -3  12   3        0.82        0.63      4.78 o 
  -2  12   3       63.64       52.46      3.93 o 
  -1  12   3      133.58      133.20      6.32 o 
   0  12   3      346.02      402.23     19.43 o 
   1  12   3      128.88      139.09     12.04 o 
   2  12   3       70.57       70.19      6.29 o 
   3  12   3        5.95        3.60      2.84 o 
   4  12   3        8.25        4.43      3.80 o 
   5  12   3       96.48       96.95      8.88 o 
   6  12   3       34.33       26.10      6.17 o 
   7  12   3       25.39       22.63      8.55 o 
  -7  13   3       53.29       42.72      9.85 o 
  -6  13   3       99.51      121.44     13.84 o 
  -5  13   3        4.35        7.01      8.44 o 
  -4  13   3       84.21       83.46      8.97 o 
  -3  13   3       50.08       34.87      6.75 o 
  -2  13   3       93.01       85.08      5.82 o 
  -1  13   3      198.39      214.48      9.51 o 
   0  13   3      148.24      157.12      7.81 o 
   1  13   3      109.82      104.93      6.44 o 
   2  13   3       42.07       39.71      8.33 o 
   3  13   3       65.42       67.19      5.28 o 
   4  13   3       54.92       62.80      8.51 o 
   5  13   3       18.33        8.37      5.37 o 
   6  13   3       91.20       90.98     10.28 o 
  -5  14   3       64.30       58.50      9.54 o 
  -4  14   3       12.14        3.83      6.23 o 
  -3  14   3        7.25        1.76      8.17 o 
  -2  14   3       10.00        0.80      4.98 o 
  -1  14   3       75.78       83.43      9.85 o 
   0  14   3       40.79       36.71      6.95 o 
   1  14   3      191.60      239.03     15.61 o 
   2  14   3       19.07       20.33      6.63 o 
   3  14   3       30.08       27.33      7.40 o 
   4  14   3       29.79       19.50      6.71 o 
   5  14   3       55.49       46.56      8.60 o 
  -4  15   3       54.65       40.39      9.38 o 
  -3  15   3       18.33       15.48      7.65 o 
  -2  15   3       30.66       21.93      9.61 o 
  -1  15   3        7.75        0.00      5.78 o 
   0  15   3      109.40      103.35     12.88 o 
   1  15   3       26.68       22.16      7.40 o 
   2  15   3       24.19       11.54      9.61 o 
   3  15   3       16.00       10.37      9.57 o 
   4  15   3       46.30       36.60     10.78 o 
   5 -12   4       30.51       24.49      8.60 o 
  -5 -11   4       94.56       97.46      8.04 o 
   3 -11   4      198.52      190.52     12.86 o 
   4 -11   4       88.54       87.80      9.52 o 
   5 -11   4       87.52       89.48     10.48 o 
   6 -11   4        8.90        3.10      5.05 o 
   7 -11   4       81.12       92.64     11.39 o 
   8 -11   4       25.88       20.75      7.94 o 
  -7 -10   4       49.80       42.48      6.51 o 
  -6 -10   4        8.79        6.87      3.60 o 
  -5 -10   4      194.46      178.66     12.52 o 
  -4 -10   4      127.12      131.85      9.27 o 
   3 -10   4       38.07       37.77      5.47 o 
   4 -10   4      110.76       93.25      9.44 o 
   5 -10   4      153.83      150.86     12.38 o 
   6 -10   4       48.57       44.55      7.07 o 
   7 -10   4       49.01       44.73      8.20 o 
   8 -10   4       44.12       37.61      8.01 o 
  -8  -9   4       22.53        7.31      4.07 o 
  -7  -9   4       76.60       69.94      7.02 o 
  -6  -9   4      259.91      266.28     15.92 o 
  -5  -9   4      375.31      405.72     18.35 o 
  -4  -9   4      140.74      147.37      8.97 o 
   2  -9   4      293.74      273.83     13.88 o 
   3  -9   4      141.27      150.82      9.35 o 
   4  -9   4      133.95      143.75      9.99 o 
   5  -9   4      395.13      387.50     18.98 o 
   6  -9   4      205.30      219.06     13.92 o 
   7  -9   4      102.85      101.46      9.41 o 
   8  -9   4      110.93      100.08     11.37 o 
   9  -9   4       20.68       11.18      7.24 o 
  -9  -8   4        5.98       -0.33      3.73 o 
  -8  -8   4      233.64      228.58     15.65 o 
  -7  -8   4      105.43      118.65      8.81 o 
  -6  -8   4      140.89      154.55      8.85 o 
  -5  -8   4      194.98      200.28      9.74 o 
  -3  -8   4      202.25      178.29      9.20 o 
   2  -8   4      411.18      391.04     17.15 o 
   3  -8   4      359.19      334.48     15.62 o 
   4  -8   4      228.73      229.60     13.41 o 
   5  -8   4      136.25      134.23     10.68 o 
   6  -8   4      119.89      129.32     10.48 o 
   7  -8   4      137.89      140.71     10.62 o 
   8  -8   4      159.13      166.04     12.42 o 
   9  -8   4        4.75        9.74      6.94 o 
 -10  -7   4      111.54       35.84      8.75 o 
  -9  -7   4       58.18       66.82      8.58 o 
  -8  -7   4       18.32       14.72      3.88 o 
  -7  -7   4      158.32      173.14     10.57 o 
  -6  -7   4      801.72      877.70     32.74 o 
  -5  -7   4       32.33       25.07      2.96 o 
  -4  -7   4      611.62      639.61     23.09 o 
  -3  -7   4      175.97      176.15      8.52 o 
   1  -7   4      260.24      263.82     12.28 o 
   2  -7   4      225.85      222.81      7.26 o 
   3  -7   4      102.29       93.65      7.24 o 
   4  -7   4      461.90      445.98     20.02 o 
   5  -7   4       94.55      105.17      8.70 o 
   6  -7   4      623.99      635.31     27.07 o 
   7  -7   4       86.33       97.68      9.97 o 
   8  -7   4       14.01        8.62      5.31 o 
   9  -7   4       43.70       44.55      8.11 o 
  10  -7   4       11.16        9.77      7.62 o 
 -11  -6   4       38.67        0.64      5.84 o 
 -10  -6   4       88.53       74.69      8.90 o 
  -9  -6   4       19.71       27.71      6.28 o 
  -8  -6   4      200.32      227.84     12.76 o 
  -7  -6   4      356.07      375.81     17.32 o 
  -6  -6   4       12.99       10.15      2.74 o 
  -5  -6   4      294.17      309.97     13.35 o 
  -4  -6   4       55.26       51.49      3.77 o 
  -3  -6   4      266.28      259.08     10.67 o 
   1  -6   4      652.83      666.18     25.70 o 
   2  -6   4      519.62      504.94     14.07 o 
   3  -6   4      348.11      328.74     10.35 o 
   4  -6   4       10.08        3.70      2.86 o 
   5  -6   4      403.73      438.33     19.79 o 
   6  -6   4       42.85       42.65      6.84 o 
   7  -6   4      231.84      221.24     13.96 o 
   8  -6   4      114.73      101.79      9.62 o 
   9  -6   4        6.93        8.45      5.64 o 
  10  -6   4      150.50      166.09     15.92 o 
 -11  -5   4       62.32       28.98      7.12 o 
 -10  -5   4       49.06       54.46      7.58 o 
  -9  -5   4       18.28       11.71      5.45 o 
  -8  -5   4       42.59       51.66      5.60 o 
  -7  -5   4      112.56      106.57      7.52 o 
  -6  -5   4      311.41      320.01     14.91 o 
  -5  -5   4      411.98      411.63     16.08 o 
  -4  -5   4      274.37      284.30     11.51 o 
  -3  -5   4      923.01      898.98     31.37 o 
  -2  -5   4      537.91      502.64     17.33 o 
   1  -5   4       21.00       27.68      1.81 o 
   2  -5   4      503.97      468.51     22.21 o 
   3  -5   4      455.34      429.70     12.20 o 
   4  -5   4      191.19      190.33      6.98 o 
   5  -5   4      313.33      318.38     14.39 o 
   6  -5   4      227.05      249.47     12.17 o 
   7  -5   4      327.76      337.05     16.43 o 
   8  -5   4       66.14       53.27      7.78 o 
   9  -5   4       18.02       19.69      5.95 o 
  10  -5   4        4.53       -3.14      5.80 o 
 -10  -4   4        9.36       14.95      5.30 o 
  -9  -4   4       48.71       38.41      7.04 o 
  -8  -4   4       53.74       51.80      5.74 o 
  -7  -4   4       94.88      112.31      7.48 o 
  -6  -4   4        1.62        4.28      2.70 o 
  -5  -4   4      412.81      422.02     16.39 o 
  -3  -4   4      286.50      295.28      8.74 o 
  -2  -4   4       14.33       13.72      0.93 o 
   0  -4   4       69.12       55.71      4.10 o 
   1  -4   4      512.17      470.87     12.45 o 
   2  -4   4      131.37      120.97      5.53 o 
   3  -4   4      579.73      612.04     46.01 o 
   4  -4   4      110.92      109.76      4.48 o 
   5  -4   4      360.23      365.24     16.49 o 
   6  -4   4       11.14        5.63      3.31 o 
   7  -4   4       75.59       79.03      7.92 o 
   8  -4   4       39.97       40.06      7.25 o 
   9  -4   4      102.44      111.33     11.55 o 
  10  -4   4       11.60       27.43      9.41 o 
  11  -4   4       61.23       61.27     10.44 o 
 -11  -3   4       37.95       29.18      7.10 o 
 -10  -3   4      128.75      131.66     11.89 o 
  -9  -3   4       33.23       35.35      6.40 o 
  -8  -3   4        2.01        6.38      3.98 o 
  -7  -3   4        3.81        0.16      2.07 o 
  -6  -3   4      287.38      305.36     13.22 o 
  -5  -3   4     1288.15     1199.11     42.54 o 
  -4  -3   4      215.13      209.22      6.85 o 
  -3  -3   4     1918.62     1841.95     36.96 o 
  -2  -3   4       12.31       15.92      1.86 o 
  -1  -3   4       33.23       29.26      3.08 o 
   0  -3   4      489.33      451.58     13.36 o 
   1  -3   4       21.23       25.83      1.46 o 
   2  -3   4      102.98      100.69      2.91 o 
   3  -3   4      505.08      514.39     15.83 o 
   4  -3   4       80.75       89.03      2.99 o 
   5  -3   4     1314.25     1335.54     35.01 o 
   6  -3   4      239.65      257.22     12.85 o 
   7  -3   4       14.19       12.14      4.10 o 
   8  -3   4       11.26       15.75      5.91 o 
   9  -3   4       16.11       14.29      7.07 o 
  10  -3   4      191.23      215.13     15.82 o 
  11  -3   4        6.83        2.47      6.77 o 
 -11  -2   4      131.48      128.73     13.38 o 
 -10  -2   4       19.53        6.43      4.65 o 
  -9  -2   4      130.90      155.62     11.88 o 
  -8  -2   4       64.25       77.45      7.37 o 
  -7  -2   4       92.57       92.38      6.41 o 
  -6  -2   4      184.78      163.23      8.34 o 
  -5  -2   4      412.07      424.38     12.82 o 
  -4  -2   4       55.59       50.49      2.39 o 
  -3  -2   4      266.11      299.37      9.48 o 
  -2  -2   4      159.76      142.24      4.53 o 
  -1  -2   4      160.99      127.36     24.62 o 
   0  -2   4       26.20       37.02      1.55 o 
   1  -2   4      202.74      181.83      4.30 o 
   2  -2   4      486.60      475.38     18.33 o 
   3  -2   4      375.98      359.27     10.47 o 
   4  -2   4      216.92      195.30      5.26 o 
   5  -2   4      138.71      148.25      4.39 o 
   6  -2   4      138.21      148.31      8.65 o 
   7  -2   4       62.40       56.41      7.18 o 
   8  -2   4       61.54       63.31      7.02 o 
   9  -2   4      104.42      100.69     10.31 o 
  10  -2   4        2.76        7.71      5.90 o 
  11  -2   4      101.36       83.71     13.82 o 
 -11  -1   4       32.74       22.25      8.71 o 
 -10  -1   4      242.83      277.91     17.26 o 
  -9  -1   4        3.93        5.78      4.03 o 
  -8  -1   4       51.95       50.50      6.11 o 
  -7  -1   4       45.77       46.03      5.00 o 
  -6  -1   4      490.90      490.29     19.76 o 
  -5  -1   4        0.92       -0.32      1.08 o 
  -4  -1   4     1410.48     1357.11     27.26 o 
  -3  -1   4      598.53      582.24     16.27 o 
  -2  -1   4     2678.56     2749.77     60.71 o 
  -1  -1   4     1106.17     1134.61     22.21 o 
   0  -1   4      119.79      117.87      2.87 o 
   1  -1   4      847.34      898.14     18.98 o 
   2  -1   4     1734.80     1817.82     34.78 o 
   3  -1   4      352.06      361.99     11.87 o 
   4  -1   4     1335.90     1331.84     35.68 o 
   5  -1   4       42.56       34.87      1.89 o 
   6  -1   4      227.03      233.66      8.07 o 
   7  -1   4       57.36       55.41      6.15 o 
   8  -1   4      164.70      162.77     11.21 o 
   9  -1   4       51.30       41.81      6.51 o 
  10  -1   4       83.15       75.06      8.32 o 
 -11   0   4       99.25      107.77     12.91 o 
 -10   0   4       36.78       42.09      8.07 o 
  -9   0   4      197.33      226.44     14.24 o 
  -8   0   4       92.47       93.58      7.28 o 
  -7   0   4       18.02       17.65      3.57 o 
  -6   0   4      126.89      106.13      8.00 o 
  -5   0   4      520.16      516.33     11.28 o 
  -4   0   4       58.09       62.32      3.12 o 
  -3   0   4      182.90      188.68      4.67 o 
  -2   0   4        4.34       13.59      3.09 o 
  -1   0   4       52.16       37.39      1.51 o 
   0   0   4     5886.47     5804.39    185.03 o 
   1   0   4       13.33        5.61      1.63 o 
   2   0   4      822.40      833.14     38.27 o 
   3   0   4      313.44      343.70      9.52 o 
   4   0   4       34.58       40.53      2.10 o 
   5   0   4      296.65      291.58      8.45 o 
   6   0   4      260.05      228.85      7.38 o 
   7   0   4        0.51        0.59      2.48 o 
   8   0   4       31.44       22.77      4.84 o 
   9   0   4      236.47      258.94     16.06 o 
  10   0   4      216.63      225.35     18.05 o 
  11   0   4       39.72       39.48     11.42 o 
 -11   1   4       32.78       27.46      9.21 o 
 -10   1   4      242.10      263.65     18.13 o 
  -9   1   4        3.87        3.24      5.34 o 
  -8   1   4       52.07       42.34      5.68 o 
  -7   1   4       45.52       38.48      2.79 o 
  -6   1   4      486.93      478.83     22.57 o 
  -5   1   4        0.88        0.09      0.92 o 
  -4   1   4     1411.29     1383.56     27.21 o 
  -3   1   4      599.56      601.30     15.02 o 
  -2   1   4     2686.24     2772.77     63.36 o 
  -1   1   4     1104.54     1107.10     26.36 o 
   0   1   4      116.44      116.62     14.44 o 
   1   1   4      849.22      912.12     21.98 o 
   2   1   4     1730.23     1849.37    101.90 o 
   3   1   4      351.33      358.08     10.10 o 
   4   1   4     1334.59     1414.02     36.12 o 
   5   1   4       42.83       45.28     12.48 o 
   6   1   4      229.33      254.08     13.16 o 
   7   1   4       57.78       54.86      2.83 o 
   8   1   4      164.41      154.11     14.63 o 
   9   1   4       51.60       50.97      7.25 o 
  10   1   4       83.14       87.71     10.19 o 
  11   1   4       51.37       58.98     10.08 o 
 -11   2   4      132.06      144.35     14.24 o 
 -10   2   4       19.50       18.13      5.83 o 
  -9   2   4      131.09      141.46     11.21 o 
  -8   2   4       64.59       67.78      6.83 o 
  -7   2   4       91.74       85.36      7.42 o 
  -6   2   4      184.23      164.63     10.08 o 
  -5   2   4      414.47      431.72     12.75 o 
  -4   2   4       55.78       51.13      2.28 o 
  -3   2   4      264.85      306.36      6.94 o 
  -2   2   4      158.57      152.21      3.78 o 
  -1   2   4      162.07      140.80      3.62 o 
   0   2   4       26.23       34.72      2.35 o 
   1   2   4      200.86      177.04      5.07 o 
   2   2   4      488.14      467.50     12.41 o 
   3   2   4      377.37      373.83     14.14 o 
   4   2   4      216.62      190.37      6.74 o 
   5   2   4      138.29      137.17      7.67 o 
   6   2   4      138.65      144.10      8.01 o 
   7   2   4       63.24       55.04      5.13 o 
   8   2   4       61.23       65.49      5.78 o 
   9   2   4      104.37      110.61     11.09 o 
  10   2   4        2.80       -0.97      7.58 o 
  11   2   4      100.91       96.65     12.15 o 
 -11   3   4       37.97       27.49      7.44 o 
 -10   3   4      129.19      129.13     12.01 o 
  -9   3   4       33.17       21.59      5.35 o 
  -8   3   4        2.05        3.08      2.07 o 
  -7   3   4        3.86        2.95      1.39 o 
  -6   3   4      287.99      300.18      6.86 o 
  -5   3   4     1288.98     1256.40     26.93 o 
  -4   3   4      213.44      206.52      5.53 o 
  -3   3   4     1914.70     1860.86     36.14 o 
  -2   3   4       12.85       13.13      1.37 o 
  -1   3   4       33.35       27.92      2.10 o 
   0   3   4      490.68      489.25     25.56 o 
   1   3   4       21.74       21.80      1.42 o 
   2   3   4      102.63       98.91      3.05 o 
   3   3   4      506.48      507.89     14.21 o 
   4   3   4       81.34       88.72      4.12 o 
   5   3   4     1313.77     1390.44     50.59 o 
   6   3   4      238.63      271.22     12.95 o 
   7   3   4       13.90       11.34      3.84 o 
   8   3   4       11.28        8.17      4.00 o 
   9   3   4       16.17       10.91      4.81 o 
  10   3   4      190.94      195.68     13.85 o 
  11   3   4        6.86        5.33      7.10 o 
 -11   4   4      102.70       91.17     11.48 o 
 -10   4   4        9.46       15.55      6.15 o 
  -9   4   4       48.70       49.97      7.31 o 
  -8   4   4       53.30       50.02      7.47 o 
  -7   4   4       94.66       96.61      4.77 o 
  -6   4   4        1.74        0.86      1.88 o 
  -5   4   4      411.62      425.15     10.93 o 
  -4   4   4       45.40       43.31      2.28 o 
  -3   4   4      285.94      291.45      7.01 o 
  -2   4   4       13.92       15.35      1.70 o 
  -1   4   4      640.12      607.96     13.33 o 
   0   4   4       69.31       60.69      1.35 o 
   1   4   4      513.49      480.02     10.90 o 
   2   4   4      132.61      126.02      3.77 o 
   3   4   4      581.33      588.16     13.58 o 
   4   4   4      111.20      106.48      4.48 o 
   5   4   4      359.43      384.14     17.11 o 
   6   4   4       11.28        3.83      2.56 o 
   7   4   4       75.06       81.06      6.38 o 
   8   4   4       40.22       40.58      5.91 o 
   9   4   4      102.20      123.05     10.57 o 
  10   4   4       11.48       11.71      6.10 o 
  11   4   4       61.37       59.85     10.14 o 
 -11   5   4       62.24       68.46     10.82 o 
 -10   5   4       49.42       40.76      7.44 o 
  -9   5   4       18.12       15.39      5.67 o 
  -8   5   4       42.70       50.87      6.81 o 
  -7   5   4      112.46      117.38      9.24 o 
  -6   5   4      312.44      334.33     16.22 o 
  -5   5   4      411.14      410.53     13.20 o 
  -4   5   4      272.37      272.89      9.31 o 
  -3   5   4      924.44      899.66     21.32 o 
  -2   5   4      536.29      513.07     16.64 o 
  -1   5   4      154.70      138.87      3.52 o 
   0   5   4      717.44      753.38     12.08 o 
   1   5   4       20.77       22.27      1.33 o 
   2   5   4      505.48      480.46     16.07 o 
   3   5   4      455.34      450.26     12.72 o 
   4   5   4      192.67      205.77      7.29 o 
   5   5   4      313.47      326.57     10.89 o 
   6   5   4      227.15      246.94     12.78 o 
   7   5   4      328.35      327.19     16.62 o 
   8   5   4       65.93       52.17      6.54 o 
   9   5   4       17.81       24.29      5.91 o 
  10   5   4        4.44        9.92      6.40 o 
  11   5   4       36.27       24.72      8.67 o 
 -11   6   4       38.54       40.62      9.84 o 
 -10   6   4       88.68       92.34     10.99 o 
  -9   6   4       19.52       15.02      5.65 o 
  -8   6   4      199.85      232.02     14.26 o 
  -7   6   4      356.39      400.19     19.93 o 
  -6   6   4       13.01        8.38      3.54 o 
  -5   6   4      292.86      291.25     13.86 o 
  -4   6   4       55.58       47.48      3.06 o 
  -3   6   4      267.01      278.84     22.02 o 
  -2   6   4      355.12      364.16     13.15 o 
  -1   6   4      660.75      646.62     10.89 o 
   0   6   4      335.33      314.46      5.83 o 
   1   6   4      653.07      670.57     18.47 o 
   2   6   4      519.48      523.94     26.41 o 
   3   6   4      346.97      362.30     13.96 o 
   4   6   4        9.94        7.81      3.03 o 
   5   6   4      404.60      459.35     18.42 o 
   6   6   4       42.97       35.70      4.63 o 
   7   6   4      231.53      235.65     15.01 o 
   8   6   4      115.28      108.53      9.57 o 
   9   6   4        7.06        7.50      5.43 o 
  10   6   4      150.58      149.38     15.04 o 
 -10   7   4      110.60      105.47     12.25 o 
  -9   7   4       58.65       70.41      9.84 o 
  -8   7   4       18.31       12.24      5.48 o 
  -7   7   4      158.57      152.41     10.81 o 
  -6   7   4      800.35      844.98     35.57 o 
  -5   7   4       32.18       33.15      4.83 o 
  -4   7   4      612.42      616.08     17.70 o 
  -3   7   4      176.34      169.63      6.38 o 
  -2   7   4      455.74      448.65     16.20 o 
  -1   7   4      185.89      188.16      5.28 o 
   0   7   4     1038.77     1101.54     22.27 o 
   1   7   4      259.99      262.68     11.32 o 
   2   7   4      225.45      229.44      9.92 o 
   3   7   4      101.79       98.19      5.75 o 
   4   7   4      461.28      463.50     18.90 o 
   5   7   4       94.78       96.24      6.87 o 
   6   7   4      623.73      652.25     29.27 o 
   7   7   4       86.00      113.66      9.08 o 
   8   7   4       13.95       11.94      5.10 o 
   9   7   4       43.60       55.91      8.44 o 
  10   7   4       11.44       14.04      7.18 o 
 -10   8   4       16.20       10.59      7.71 o 
  -9   8   4        6.10        4.81      6.27 o 
  -8   8   4      234.74      248.99     16.42 o 
  -7   8   4      105.95       90.64      9.15 o 
  -6   8   4      141.76      144.04     11.41 o 
  -5   8   4      194.48      194.38     11.92 o 
  -4   8   4      223.33      234.25     12.46 o 
  -3   8   4      202.28      192.94     11.07 o 
  -2   8   4      388.33      411.84      9.59 o 
  -1   8   4      823.94      849.38     18.65 o 
   0   8   4      124.73      132.36      3.93 o 
   1   8   4      675.09      694.94     14.76 o 
   2   8   4      411.63      443.90     17.62 o 
   3   8   4      358.94      372.46     15.69 o 
   4   8   4      228.68      258.44     11.99 o 
   5   8   4      136.95      151.64      9.25 o 
   6   8   4      119.34      123.42      9.08 o 
   7   8   4      137.63      162.34     11.31 o 
   8   8   4      158.34      168.86     13.54 o 
   9   8   4        4.62        2.23      4.93 o 
  10   8   4        9.15       -5.25      6.68 o 
  -9   9   4       77.89       80.36     12.65 o 
  -8   9   4       22.68       23.05      7.20 o 
  -7   9   4       76.91       66.85      8.32 o 
  -6   9   4      260.05      257.55     15.25 o 
  -5   9   4      375.92      390.83     18.85 o 
  -4   9   4      140.34      122.86      9.20 o 
  -3   9   4      304.16      310.03     10.27 o 
  -2   9   4      566.18      568.41     16.64 o 
  -1   9   4      142.55      129.31      5.46 o 
   0   9   4      734.94      771.65     17.04 o 
   1   9   4      197.45      200.07      5.67 o 
   2   9   4      292.94      279.27     13.25 o 
   3   9   4      141.26      149.39      8.92 o 
   4   9   4      134.21      140.24      8.77 o 
   5   9   4      394.73      432.35     20.77 o 
   6   9   4      205.01      224.08     13.39 o 
   7   9   4      102.35       96.69      9.38 o 
   8   9   4      110.46      100.35     11.12 o 
   9   9   4       20.58       31.77      9.54 o 
  -9  10   4       40.27       20.10      8.78 o 
  -8  10   4      107.23      107.66     11.82 o 
  -7  10   4       49.88       51.19      9.41 o 
  -6  10   4        8.78        7.50      7.02 o 
  -5  10   4      194.55      202.97     12.84 o 
  -4  10   4      127.04      144.45      9.82 o 
  -3  10   4        8.13        5.26      1.95 o 
  -2  10   4      125.75      122.00      5.63 o 
  -1  10   4      414.59      456.42     13.56 o 
   0  10   4      285.28      289.55      9.83 o 
   1  10   4      255.58      249.32     12.65 o 
   2  10   4      154.11      153.48      6.64 o 
   3  10   4       38.10       37.07      4.13 o 
   4  10   4      110.74      123.92      8.27 o 
   5  10   4      153.76      176.12     11.29 o 
   6  10   4       48.46       56.60      6.67 o 
   7  10   4       48.73       32.18      6.18 o 
   8  10   4       43.84       45.68      7.45 o 
  -8  11   4       20.47       19.40      8.11 o 
  -7  11   4       48.76       43.89      8.44 o 
  -6  11   4       33.82       25.47      8.60 o 
  -5  11   4       94.22       89.68      9.27 o 
  -4  11   4       75.74       65.37      4.71 o 
  -3  11   4      470.03      495.62     15.36 o 
  -2  11   4       54.82       55.05      3.96 o 
  -1  11   4      102.27      102.53      5.48 o 
   0  11   4       92.14       87.20      6.45 o 
   1  11   4       42.26       40.98      3.42 o 
   2  11   4       65.99       63.02      4.29 o 
   3  11   4      198.05      211.16     12.86 o 
   4  11   4       88.58       81.27      7.30 o 
   5  11   4       87.62       91.44      7.92 o 
   6  11   4        8.81        2.86      4.11 o 
   7  11   4       81.00       72.35      9.98 o 
   8  11   4       25.66       35.95      9.35 o 
  -7  12   4       76.36       83.30     10.79 o 
  -6  12   4       11.38        8.58      8.58 o 
  -5  12   4       85.70       70.05     10.19 o 
  -4  12   4       42.65       38.85      8.31 o 
  -3  12   4       50.88       30.23      8.04 o 
  -2  12   4      154.07      181.01     12.65 o 
  -1  12   4       38.86       28.52      5.60 o 
   0  12   4       49.50       48.29      3.93 o 
   1  12   4       64.16       67.57      7.22 o 
   2  12   4      187.33      197.35     10.11 o 
   3  12   4      106.19      117.36      6.59 o 
   4  12   4       12.12       12.54      5.85 o 
   5  12   4       30.30       21.16      4.90 o 
   6  12   4        7.90        2.43      5.81 o 
   7  12   4       61.29       56.64      9.34 o 
  -6  13   4       27.38       13.64      6.81 o 
  -5  13   4       30.99       20.49      7.31 o 
  -4  13   4      103.23       93.12     10.69 o 
  -3  13   4      170.06      176.28     13.16 o 
  -2  13   4       14.22        6.28      5.15 o 
  -1  13   4       45.98       45.65      7.61 o 
   0  13   4        9.11       18.68      7.80 o 
   1  13   4       21.90       25.36      6.67 o 
   2  13   4        2.35        4.71      5.35 o 
   3  13   4      142.07      142.21     11.38 o 
   4  13   4       97.34       85.51     10.18 o 
   5  13   4       24.56        3.21      5.63 o 
   6  13   4       30.80       28.61      7.84 o 
  -5  14   4        9.27       11.42      7.61 o 
  -4  14   4       75.18       56.31     11.61 o 
  -3  14   4       31.56       12.62      6.71 o 
  -2  14   4      128.62      111.66     11.72 o 
  -1  14   4       58.68       50.72     10.31 o 
   0  14   4      126.75      133.62     12.78 o 
   1  14   4      103.00      119.45     11.81 o 
   2  14   4      134.15      134.40     13.25 o 
   3  14   4       24.68       16.55      7.07 o 
   4  14   4       44.19       32.93      8.48 o 
   5  14   4       14.84        7.00      7.64 o 
  -3  15   4      126.19      132.29     13.88 o 
  -2  15   4      167.74      174.11     15.69 o 
  -1  15   4       28.05       33.15      9.61 o 
   0  15   4       27.04       24.22      7.70 o 
   1  15   4       43.07       26.29      8.01 o 
   2  15   4      125.71      142.63     14.76 o 
   3  15   4      101.37       90.91     11.49 o 
   3 -11   5       22.09       20.72      5.93 o 
   4 -11   5      134.36      147.11     11.68 o 
   5 -11   5       14.03       14.25      6.23 o 
   6 -11   5      261.99      268.10     20.30 o 
  -5 -10   5      111.25      108.64      8.10 o 
   3 -10   5       27.50       14.91      6.45 o 
   4 -10   5       29.03       14.72      5.30 o 
   5 -10   5      116.84      130.39     10.91 o 
   6 -10   5       38.05       39.18      7.24 o 
   7 -10   5       80.06       70.11     11.01 o 
   8 -10   5       44.79       49.47      9.34 o 
  -7  -9   5       75.23       72.79      7.37 o 
  -6  -9   5      197.03      208.21     13.84 o 
  -5  -9   5       58.47       56.33      5.30 o 
  -4  -9   5      216.07      207.68     11.99 o 
   2  -9   5       17.20        7.65      5.00 o 
   3  -9   5      245.86      238.95     13.52 o 
   4  -9   5       95.55       91.57      9.67 o 
   5  -9   5      145.62      152.51     11.48 o 
   6  -9   5      164.53      175.99     13.11 o 
   7  -9   5       88.23       73.56      9.60 o 
   8  -9   5       15.35       13.52      6.60 o 
   9  -9   5        2.75        2.97      6.58 o 
  -8  -8   5      106.18       77.99      7.34 o 
  -7  -8   5      100.46      112.34      8.51 o 
  -6  -8   5       97.32       95.34      7.55 o 
  -5  -8   5      136.73      145.14      7.78 o 
  -4  -8   5      227.08      219.51     11.84 o 
   2  -8   5      100.08       97.22      7.54 o 
   3  -8   5       88.68       64.31      6.20 o 
   4  -8   5      127.06      139.73     10.05 o 
   5  -8   5      154.87      168.64     12.21 o 
   6  -8   5      105.52      109.07      9.67 o 
   7  -8   5        8.52       10.47      5.65 o 
   8  -8   5       77.22       76.09      9.95 o 
   9  -8   5       50.50       51.00      9.94 o 
  -9  -7   5       98.89       63.54      7.47 o 
  -8  -7   5        7.72        3.88      4.54 o 
  -7  -7   5      144.95      162.97      9.77 o 
  -6  -7   5       89.41       97.22      6.70 o 
  -5  -7   5      105.74      112.93      6.75 o 
  -4  -7   5      142.16      148.39      7.65 o 
   1  -7   5      293.50      295.92     14.11 o 
   2  -7   5       22.84       23.53      3.61 o 
   3  -7   5      383.47      359.70     16.36 o 
   4  -7   5      310.89      283.15     13.96 o 
   5  -7   5       25.01       26.47      6.37 o 
   6  -7   5       55.33       57.46      6.68 o 
   7  -7   5      265.12      290.48     16.69 o 
   8  -7   5       63.70       47.70      8.31 o 
   9  -7   5       93.89      133.52     13.96 o 
 -10  -6   5       44.56        5.83      5.18 o 
  -9  -6   5      108.96      114.83     10.02 o 
  -8  -6   5      127.33      110.87      8.55 o 
  -7  -6   5       42.01       43.92      5.15 o 
  -6  -6   5       52.74       60.18      4.85 o 
  -5  -6   5      277.23      289.08     12.56 o 
  -4  -6   5      109.21      113.73      6.44 o 
  -3  -6   5        8.77        6.33      1.17 o 
   1  -6   5      932.01      862.67     31.26 o 
   2  -6   5      197.32      191.10      8.02 o 
   3  -6   5      106.09       97.29      4.58 o 
   4  -6   5       91.89       77.40      7.41 o 
   5  -6   5      223.23      222.37     12.94 o 
   6  -6   5       45.19       35.92      5.35 o 
   7  -6   5       41.90       53.83      7.00 o 
   8  -6   5       93.52       96.15      9.98 o 
   9  -6   5       98.59       95.08     10.48 o 
  10  -6   5       25.04       35.75     11.64 o 
 -10  -5   5      107.91       75.75      8.87 o 
  -9  -5   5       89.18       92.75      9.32 o 
  -8  -5   5       11.95       16.15      3.68 o 
  -7  -5   5      170.74      181.48     11.05 o 
  -6  -5   5       30.45       25.66      3.18 o 
  -5  -5   5      314.42      342.05     15.09 o 
  -4  -5   5      490.85      508.17     19.33 o 
  -3  -5   5      306.60      313.21     11.45 o 
   1  -5   5      325.30      325.71     11.94 o 
   2  -5   5       72.01       74.49      3.75 o 
   3  -5   5      134.72      131.04     12.14 o 
   4  -5   5      257.11      258.61      9.11 o 
   5  -5   5      184.05      183.09     10.91 o 
   6  -5   5      148.45      158.67     11.02 o 
   7  -5   5      168.19      180.85     12.49 o 
   8  -5   5        8.20       13.12      5.65 o 
   9  -5   5       96.60      106.27     11.14 o 
  10  -5   5       76.27       53.17      9.31 o 
 -10  -4   5      162.00      134.03     11.91 o 
  -9  -4   5       20.68       13.28      4.48 o 
  -8  -4   5      243.41      253.18     13.75 o 
  -7  -4   5       40.29       41.26      4.30 o 
  -6  -4   5      442.24      430.01     18.95 o 
  -5  -4   5        3.22        3.47      1.43 o 
  -4  -4   5      198.96      196.20      8.90 o 
  -3  -4   5       78.83       83.80      4.09 o 
  -2  -4   5     1133.03     1090.06     41.52 o 
  -1  -4   5        8.80        9.95      2.94 o 
   0  -4   5      114.16       81.46      4.88 o 
   1  -4   5        5.91        5.01      0.69 o 
   2  -4   5     1195.97     1201.78     24.41 o 
   3  -4   5      120.20      119.49      4.05 o 
   4  -4   5      234.76      228.64     11.51 o 
   5  -4   5        9.35        4.84      3.17 o 
   6  -4   5      285.97      292.39     15.32 o 
   7  -4   5        3.13        1.16      3.64 o 
   8  -4   5      187.80      209.81     13.92 o 
   9  -4   5       85.78       86.11      8.95 o 
  10  -4   5       70.90       76.60     10.12 o 
 -10  -3   5       52.02       68.86      7.55 o 
  -9  -3   5       96.91      100.45      9.12 o 
  -8  -3   5        4.61        3.67      3.18 o 
  -7  -3   5      143.19      151.19      8.92 o 
  -6  -3   5      155.90      166.30      8.28 o 
  -5  -3   5       69.47       64.64      4.28 o 
  -4  -3   5      615.22      590.41     13.01 o 
  -3  -3   5      909.43      866.70     18.32 o 
  -2  -3   5      379.45      378.99     12.51 o 
  -1  -3   5      109.41      108.97      6.48 o 
   0  -3   5      348.83      367.84     14.38 o 
   1  -3   5      137.21      126.49      3.49 o 
   2  -3   5       20.65       25.08      1.82 o 
   3  -3   5      998.27     1022.48     39.40 o 
   4  -3   5       99.11      108.82      7.05 o 
   5  -3   5       89.56       82.88      3.93 o 
   6  -3   5      352.41      376.38     16.91 o 
   7  -3   5      180.28      203.52     13.21 o 
   8  -3   5      102.15       80.77      8.08 o 
   9  -3   5       39.48       34.31      6.92 o 
  10  -3   5       31.55       26.27      7.60 o 
  11  -3   5        9.64        3.98      6.95 o 
 -11  -2   5        9.19        2.90      5.48 o 
 -10  -2   5       25.13       20.89      4.98 o 
  -9  -2   5       81.48       79.67      7.87 o 
  -8  -2   5      399.21      434.05     21.06 o 
  -7  -2   5       64.79       76.16      6.08 o 
  -6  -2   5       50.91       58.54      4.81 o 
  -5  -2   5       17.67       20.57      5.55 o 
  -4  -2   5      830.09      848.62     22.99 o 
  -3  -2   5       31.99       32.46      1.72 o 
  -2  -2   5     1057.29     1051.49     49.74 o 
  -1  -2   5     1006.40     1038.17     28.62 o 
   0  -2   5      933.82      932.07     15.90 o 
   1  -2   5     1275.45     1340.94     41.53 o 
   2  -2   5     1136.18     1134.24     27.19 o 
   3  -2   5       16.98       16.91      1.39 o 
   4  -2   5      853.29      836.13     33.34 o 
   5  -2   5       19.11       15.50      1.86 o 
   6  -2   5       63.08       72.73      3.66 o 
   7  -2   5        2.79       13.44      5.41 o 
   8  -2   5      369.53      401.03     19.72 o 
   9  -2   5      132.60      126.26     10.68 o 
  10  -2   5       31.31       23.53      9.05 o 
  11  -2   5       10.44       23.27      7.75 o 
 -11  -1   5       66.40       67.68      8.87 o 
 -10  -1   5        2.73        9.50      5.15 o 
  -9  -1   5      276.52      298.67     16.31 o 
  -8  -1   5        1.42        5.47      3.06 o 
  -7  -1   5      304.85      306.80     14.25 o 
  -6  -1   5       63.42       57.03      3.19 o 
  -5  -1   5      366.51      354.00     10.19 o 
  -4  -1   5      544.64      499.38     12.61 o 
  -3  -1   5     1896.22     1901.12     37.61 o 
  -2  -1   5      137.09      137.78      3.87 o 
  -1  -1   5     1040.48     1055.01     20.70 o 
   0  -1   5      190.65      202.80     12.19 o 
   1  -1   5      838.76      870.72     25.16 o 
   2  -1   5      495.67      504.38     15.74 o 
   3  -1   5     1307.25     1361.86     27.24 o 
   4  -1   5      386.60      365.62     14.72 o 
   5  -1   5      164.91      170.13      5.99 o 
   6  -1   5      143.15      137.65      5.80 o 
   7  -1   5      362.79      381.60     11.58 o 
   8  -1   5       12.01        9.94      4.90 o 
   9  -1   5      167.39      161.72     14.38 o 
  10  -1   5       11.77       12.94      6.38 o 
  11  -1   5       20.16        5.10     10.02 o 
 -11   0   5       16.86       14.85      6.78 o 
 -10   0   5       36.67       48.42      7.42 o 
  -9   0   5      211.91      224.56     14.25 o 
  -8   0   5      178.03      194.37     12.01 o 
  -7   0   5      488.75      488.02     34.97 o 
  -6   0   5       79.73       71.40     10.68 o 
  -5   0   5      107.53      112.40      3.76 o 
  -4   0   5      560.19      547.55     16.75 o 
  -3   0   5      218.59      173.68      5.14 o 
  -2   0   5     1832.08     1842.66     35.83 o 
  -1   0   5       90.52       72.76      2.32 o 
   0   0   5        3.56        4.23      0.78 o 
   1   0   5      327.91      300.54      8.30 o 
   2   0   5     1777.65     1804.30    131.87 o 
   3   0   5     1033.83      976.73     36.77 o 
   4   0   5      332.36      327.98      8.15 o 
   5   0   5       47.49       57.49      3.24 o 
   6   0   5       29.74       25.82      2.27 o 
   7   0   5      309.18      306.02     11.33 o 
   8   0   5      220.02      210.43     12.82 o 
   9   0   5      123.05      107.27     10.08 o 
  10   0   5        2.80       -8.15      8.15 o 
  11   0   5       32.04       29.63      8.35 o 
 -11   1   5       66.32       70.26      9.69 o 
 -10   1   5        2.77        8.41      5.17 o 
  -9   1   5      277.82      318.73     18.52 o 
  -8   1   5        1.42       -0.53      1.44 o 
  -7   1   5      306.45      296.65     10.26 o 
  -6   1   5       63.84       56.38     11.57 o 
  -5   1   5      367.06      353.42     14.18 o 
  -4   1   5      544.53      487.53     11.09 o 
  -3   1   5     1897.40     1892.06     45.54 o 
  -2   1   5      137.50      141.49      4.40 o 
  -1   1   5     1042.51     1046.16     24.84 o 
   0   1   5      190.88      203.77      5.67 o 
   1   1   5      839.66      822.63     21.40 o 
   2   1   5      495.07      501.89     12.99 o 
   3   1   5     1306.18     1311.54     34.93 o 
   4   1   5      386.58      409.69     14.64 o 
   5   1   5      164.70      171.24      9.17 o 
   6   1   5      142.66      139.47      5.91 o 
   7   1   5      360.84      360.83     12.16 o 
   8   1   5       11.96       11.58      1.94 o 
   9   1   5      167.58      182.16     13.61 o 
  10   1   5       11.77       15.58      6.01 o 
  11   1   5       20.13       11.25      7.67 o 
 -11   2   5        9.17       16.01      7.27 o 
 -10   2   5       25.17       22.19      6.15 o 
  -9   2   5       81.70       88.13      8.45 o 
  -8   2   5      399.80      419.14     14.26 o 
  -7   2   5       64.74       69.84      3.99 o 
  -6   2   5       50.82       42.23      5.68 o 
  -5   2   5       17.76       15.51      1.61 o 
  -4   2   5      832.80      827.61     40.21 o 
  -3   2   5       32.04       31.52      2.12 o 
  -2   2   5     1053.50      994.33     19.96 o 
  -1   2   5     1009.87     1009.53     24.79 o 
   0   2   5      933.62      946.30     32.88 o 
   1   2   5     1271.88     1323.99     31.76 o 
   2   2   5     1138.49     1136.09     28.33 o 
   3   2   5       16.96       19.89      5.50 o 
   4   2   5      850.25      879.69     31.90 o 
   5   2   5       19.42       10.54      2.87 o 
   6   2   5       63.34       63.34      5.77 o 
   7   2   5        2.79        7.21      4.48 o 
   8   2   5      368.12      415.22     14.72 o 
   9   2   5      132.38      151.61     12.09 o 
  10   2   5       31.38       45.75      9.87 o 
  11   2   5       10.47        6.17      9.74 o 
 -11   3   5        9.78        8.24      6.95 o 
 -10   3   5       51.99       46.00      9.72 o 
  -9   3   5       97.59      109.57     10.08 o 
  -8   3   5        4.63        4.42      4.06 o 
  -7   3   5      144.16      137.98     15.90 o 
  -6   3   5      154.84      159.73      6.11 o 
  -5   3   5       69.13       54.83      3.29 o 
  -4   3   5      616.16      608.27     13.97 o 
  -3   3   5      913.02      891.62     18.51 o 
  -2   3   5      380.64      386.05      7.35 o 
  -1   3   5      109.61      109.48      3.58 o 
   0   3   5      347.28      394.05     11.38 o 
   1   3   5      136.21      125.96      3.81 o 
   2   3   5       20.22       23.19      1.63 o 
   3   3   5      994.86      987.45     25.91 o 
   4   3   5       98.66      114.06      6.37 o 
   5   3   5       89.67       90.85      6.05 o 
   6   3   5      353.71      380.35     17.26 o 
   7   3   5      180.09      192.00     11.84 o 
   8   3   5      101.90      111.91      9.61 o 
   9   3   5       38.93       40.46      6.91 o 
  10   3   5       31.42       32.23      7.57 o 
  11   3   5        9.63       14.39      7.92 o 
 -11   4   5       30.27       36.34     10.49 o 
 -10   4   5      162.37      176.59     14.92 o 
  -9   4   5       20.55       20.92      7.30 o 
  -8   4   5      244.08      238.24     10.68 o 
  -7   4   5       39.85       44.39      4.91 o 
  -6   4   5      443.72      444.40     18.99 o 
  -5   4   5        3.21        1.43      1.44 o 
  -4   4   5      199.71      200.62      5.59 o 
  -3   4   5       78.82       78.99      2.70 o 
  -2   4   5     1138.65     1068.53     23.45 o 
  -1   4   5        8.54        7.24      1.38 o 
   0   4   5      114.22       82.27      3.17 o 
   1   4   5        5.65        4.48      1.01 o 
   2   4   5     1191.58     1212.21     25.84 o 
   3   4   5      119.78      119.86      4.90 o 
   4   4   5      235.78      205.49     10.81 o 
   5   4   5        9.58        6.83      3.17 o 
   6   4   5      284.54      263.62     13.39 o 
   7   4   5        3.28        0.96      3.03 o 
   8   4   5      188.43      205.69     13.59 o 
   9   4   5       85.88       83.90      9.30 o 
  10   4   5       71.02       59.10      9.48 o 
 -11   5   5       18.81       11.12      7.58 o 
 -10   5   5      107.80      112.13     11.65 o 
  -9   5   5       89.29      112.74     10.37 o 
  -8   5   5       11.97        3.73      5.65 o 
  -7   5   5      170.85      199.13     11.98 o 
  -6   5   5       30.52       29.01      5.00 o 
  -5   5   5      314.30      313.02     14.22 o 
  -4   5   5      489.95      481.71     14.05 o 
  -3   5   5      308.50      302.32     11.43 o 
  -2   5   5      559.69      552.93     21.13 o 
  -1   5   5      100.70       94.32      3.79 o 
   0   5   5      116.22      101.63      3.64 o 
   1   5   5      323.32      329.50      8.42 o 
   2   5   5       72.26       70.06      5.07 o 
   3   5   5      133.63      139.63      7.31 o 
   4   5   5      257.74      266.85     12.09 o 
   5   5   5      183.44      187.47      9.87 o 
   6   5   5      147.45      156.38      9.71 o 
   7   5   5      168.09      177.42     11.32 o 
   8   5   5        8.20        8.45      4.30 o 
   9   5   5       96.21      113.90     11.02 o 
  10   5   5       76.38       61.04     10.09 o 
 -10   6   5       44.50       44.48      8.87 o 
  -9   6   5      108.64      109.17     10.98 o 
  -8   6   5      128.21      122.96     10.34 o 
  -7   6   5       42.60       39.75      6.11 o 
  -6   6   5       53.01       47.08      5.78 o 
  -5   6   5      278.37      279.33     14.18 o 
  -4   6   5      108.36      115.41      4.93 o 
  -3   6   5        8.85        4.19      1.15 o 
  -2   6   5      241.31      246.45      8.00 o 
  -1   6   5      542.41      519.33     20.97 o 
   0   6   5      664.95      692.64     18.60 o 
   1   6   5      935.92      960.14     29.71 o 
   2   6   5      196.92      185.79      8.44 o 
   3   6   5      106.15       96.36      8.48 o 
   4   6   5       92.77       89.15      5.88 o 
   5   6   5      223.33      230.45     12.27 o 
   6   6   5       45.25       44.46      5.73 o 
   7   6   5       41.45       43.39      5.73 o 
   8   6   5       93.10       91.82      8.12 o 
   9   6   5       98.50      112.40     11.97 o 
  10   6   5       24.99       16.62      7.04 o 
 -10   7   5       23.50        9.00      6.91 o 
  -9   7   5       99.23      114.90     11.27 o 
  -8   7   5        7.71       18.62      5.63 o 
  -7   7   5      145.59      138.54     10.45 o 
  -6   7   5       89.47       89.38      8.34 o 
  -5   7   5      105.98      101.15      7.22 o 
  -4   7   5      142.47      144.17      5.69 o 
  -3   7   5      461.85      478.36     30.39 o 
  -2   7   5       59.46       55.15      2.94 o 
  -1   7   5      895.24      924.56     31.80 o 
   0   7   5      328.08      360.22      8.00 o 
   1   7   5      292.62      302.08      8.81 o 
   2   7   5       22.71       19.35      2.23 o 
   3   7   5      385.85      407.89     17.42 o 
   4   7   5      309.92      327.33     15.32 o 
   5   7   5       24.78       23.80      3.66 o 
   6   7   5       55.51       62.54      5.73 o 
   7   7   5      264.26      305.84     16.41 o 
   8   7   5       63.53       76.29      7.95 o 
   9   7   5       94.30      102.52     11.47 o 
  10   7   5        4.49        5.74      7.34 o 
  -9   8   5       83.17       76.36     10.74 o 
  -8   8   5      106.15      110.86     11.69 o 
  -7   8   5      100.38       95.08      9.44 o 
  -6   8   5       97.20      106.06      9.44 o 
  -5   8   5      136.77      122.37      9.94 o 
  -4   8   5      226.26      235.83     12.58 o 
  -3   8   5       26.44       21.29      1.50 o 
  -2   8   5      116.24      116.35      5.84 o 
  -1   8   5      532.53      547.99     11.73 o 
   0   8   5       56.57       58.49      3.97 o 
   1   8   5      761.63      804.15     18.78 o 
   2   8   5      100.21       93.20      5.55 o 
   3   8   5       88.76       72.32      5.57 o 
   4   8   5      127.21      133.37      7.65 o 
   5   8   5      153.74      156.99      9.71 o 
   6   8   5      105.97      111.01      8.58 o 
   7   8   5        8.53        5.24      5.71 o 
   8   8   5       77.05       79.37      8.90 o 
   9   8   5       50.60       50.55     10.18 o 
  -9   9   5       32.52       16.43      7.81 o 
  -8   9   5        1.69       -5.90      5.90 o 
  -7   9   5       75.23       81.06      8.61 o 
  -6   9   5      197.60      189.54     13.89 o 
  -5   9   5       57.88       60.48      7.02 o 
  -4   9   5      217.26      259.91     14.49 o 
  -3   9   5      300.72      308.00     10.98 o 
  -2   9   5      186.90      182.49     15.32 o 
  -1   9   5      169.38      170.20      8.50 o 
   0   9   5      339.05      358.50      9.35 o 
   1   9   5       24.70       22.44      3.91 o 
   2   9   5       17.29       16.15      2.86 o 
   3   9   5      245.67      264.63     12.62 o 
   4   9   5       94.80      102.65      6.84 o 
   5   9   5      146.47      152.41      9.87 o 
   6   9   5      164.18      190.92     12.56 o 
   7   9   5       88.48       90.97      9.68 o 
   8   9   5       15.23        7.77      5.87 o 
   9   9   5        2.67       -3.50      6.51 o 
  -8  10   5       66.40       77.36     10.18 o 
  -7  10   5      108.51      108.12     11.14 o 
  -6  10   5       15.11        6.35      5.08 o 
  -5  10   5      111.07      117.04     10.37 o 
  -4  10   5        4.96        8.80      6.24 o 
  -3  10   5        3.01       -0.10      1.52 o 
  -2  10   5      225.77      216.22      8.85 o 
  -1  10   5      315.26      351.04     13.94 o 
   0  10   5      231.11      246.71      9.21 o 
   1  10   5      249.73      265.03      9.82 o 
   2  10   5      282.78      285.95     10.69 o 
   3  10   5       27.34       26.56      3.64 o 
   4  10   5       29.49       27.04      3.96 o 
   5  10   5      116.74      105.69      9.05 o 
   6  10   5       37.98       37.51      5.70 o 
   7  10   5       79.80       67.12      8.08 o 
   8  10   5       44.87       37.71      7.14 o 
  -7  11   5       28.51       24.54      7.92 o 
  -6  11   5      144.43      153.08     13.18 o 
  -5  11   5       13.67       13.02      5.55 o 
  -4  11   5      224.29      226.65     15.05 o 
  -3  11   5       74.24       57.34      7.07 o 
  -2  11   5      183.56      204.48     12.49 o 
  -1  11   5       30.06       32.08      5.70 o 
   0  11   5      303.57      342.37     17.76 o 
   1  11   5       37.81       28.13      4.36 o 
   2  11   5       32.15       32.01      3.69 o 
   3  11   5       21.98       17.19      3.31 o 
   4  11   5      135.11      142.75      9.07 o 
   5  11   5       13.93       14.22      5.53 o 
   6  11   5      261.10      270.60     17.33 o 
   7  11   5       10.47        6.35      9.61 o 
  -7  12   5       60.31       42.18      9.01 o 
  -6  12   5       40.45       27.67      7.44 o 
  -5  12   5      155.65      167.73     13.98 o 
  -4  12   5       13.02        3.34      5.57 o 
  -3  12   5       24.79        9.77      5.28 o 
  -2  12   5      143.35      133.93     10.49 o 
  -1  12   5      166.10      194.21     13.49 o 
   0  12   5       32.26       22.96      6.03 o 
   1  12   5      144.02      150.38     12.92 o 
   2  12   5      103.82      110.94      9.65 o 
   3  12   5       13.31        8.32      5.38 o 
   4  12   5       36.45       22.47      6.35 o 
   5  12   5      163.14      170.91     15.46 o 
   6  12   5        4.16        0.16      8.57 o 
  -6  13   5      103.70       87.60     11.85 o 
  -5  13   5       32.26       31.95      7.28 o 
  -4  13   5       70.51       65.59     11.28 o 
  -3  13   5       41.22       34.97      6.87 o 
  -2  13   5      105.32      108.83     11.25 o 
  -1  13   5       24.18       14.84      6.13 o 
   0  13   5      216.73      284.15     17.41 o 
   1  13   5        4.24        5.84      5.84 o 
   2  13   5       88.60       85.96     10.88 o 
   3  13   5       20.95       13.11      6.64 o 
   4  13   5      138.44      135.56     13.44 o 
   5  13   5        6.40        5.14      6.75 o 
  -4  14   5       15.07        7.45      6.97 o 
  -3  14   5        3.89        3.34      8.75 o 
  -2  14   5        8.27        8.31      6.55 o 
  -1  14   5      174.43      203.84     16.42 o 
   0  14   5        5.44       -1.13      5.80 o 
   1  14   5      216.18      234.69     19.56 o 
   2  14   5        2.43        7.72      6.60 o 
   3  14   5       17.26       19.90      7.38 o 
   4  14   5       18.69       21.90      8.31 o 
  -2  15   5       41.04       28.66      9.08 o 
  -1  15   5       23.14       17.41      7.67 o 
   0  15   5      123.85      133.07     14.11 o 
   1  15   5        1.25       11.35     10.71 o 
   2  15   5       14.95       18.52     10.85 o 
   2  -9   6        2.39       -2.50      3.83 o 
   3  -9   6      140.39      141.28     10.34 o 
   4  -9   6      171.39      160.39     11.67 o 
   5  -9   6       70.52       65.47      9.64 o 
   7  -9   6      147.45      163.14     15.41 o 
   8  -9   6       18.00       12.05      7.10 o 
  -6  -8   6       50.47       49.65      4.95 o 
  -5  -8   6       89.81       82.26      6.31 o 
   2  -8   6      426.84      467.54     20.79 o 
   3  -8   6       89.88       79.12      7.20 o 
   4  -8   6      117.39      119.57      9.54 o 
   5  -8   6       70.44       60.11      7.18 o 
   6  -8   6       54.18       36.67      7.00 o 
   7  -8   6       37.11       29.10      6.98 o 
   8  -8   6      122.78      124.66     13.45 o 
   9  -8   6       10.29        5.97     10.45 o 
  -8  -7   6        2.69        1.30      2.93 o 
  -7  -7   6      103.63      107.96      7.68 o 
  -6  -7   6      262.27      257.14     15.12 o 
  -5  -7   6       20.12       18.52      2.81 o 
  -4  -7   6      110.57      114.84      6.68 o 
   2  -7   6       26.09       24.32      4.20 o 
   3  -7   6      144.75      130.99      6.55 o 
   4  -7   6      136.59      137.31      9.58 o 
   5  -7   6       36.40       35.52      5.70 o 
   6  -7   6      219.98      235.02     14.24 o 
   7  -7   6       69.14       73.39      8.51 o 
   8  -7   6       66.25       54.94      8.50 o 
   9  -7   6       32.74       28.61      8.32 o 
  -9  -6   6       33.28       18.59      5.01 o 
  -8  -6   6      249.18      264.33     16.21 o 
  -7  -6   6      129.77      133.33      9.22 o 
  -6  -6   6      262.42      269.95     14.62 o 
  -5  -6   6      195.19      198.20     11.64 o 
  -4  -6   6      224.33      210.78     10.32 o 
   1  -6   6      247.02      247.23     12.27 o 
   2  -6   6     1033.84     1034.52     26.90 o 
   3  -6   6      166.15      162.09      6.30 o 
   4  -6   6      145.90      125.66      9.10 o 
   5  -6   6      274.69      311.98     16.98 o 
   6  -6   6       41.44       43.01      7.70 o 
   8  -6   6      126.29      155.69     13.18 o 
   9  -6   6       10.39       12.49      6.50 o 
  -9  -5   6       38.39       32.31      6.27 o 
  -8  -5   6        5.36        7.21      4.48 o 
  -7  -5   6       18.70       23.16      4.31 o 
  -6  -5   6      247.73      275.26     12.05 o 
  -5  -5   6      426.30      477.90     19.18 o 
  -3  -5   6      791.89      760.28     24.57 o 
  -1  -5   6       83.81       81.03      6.23 o 
   0  -5   6      326.72      331.14     15.25 o 
   1  -5   6      245.82      223.06      7.39 o 
   2  -5   6      114.19      116.29      4.57 o 
   3  -5   6      654.29      652.05     18.03 o 
   4  -5   6       77.85       73.05      6.57 o 
   5  -5   6      381.80      401.78     18.49 o 
   6  -5   6      219.28      246.47     14.41 o 
   7  -5   6      172.72      176.14     12.85 o 
   8  -5   6       44.74       34.64      7.32 o 
   9  -5   6       29.60       22.15      7.82 o 
  10  -5   6        9.29       16.82      8.17 o 
 -10  -4   6       16.25        4.67      4.50 o 
  -9  -4   6       83.31       86.47      8.34 o 
  -8  -4   6       43.56       41.29      5.43 o 
  -7  -4   6      335.56      334.60     18.02 o 
  -6  -4   6       33.16       39.24      3.96 o 
  -5  -4   6      299.73      311.15     14.28 o 
  -4  -4   6      427.01      443.90     15.92 o 
  -3  -4   6      129.09      112.68      3.83 o 
  -2  -4   6      165.96      169.57      8.67 o 
  -1  -4   6     1224.23     1197.41     45.35 o 
   0  -4   6      408.19      379.10     16.08 o 
   1  -4   6      956.41      974.19     20.08 o 
   2  -4   6      280.37      269.98      7.13 o 
   3  -4   6      205.35      207.40      7.76 o 
   4  -4   6      351.64      337.57      8.92 o 
   5  -4   6      258.18      279.81     14.25 o 
   6  -4   6        0.54       -4.84      4.84 o 
   7  -4   6      242.00      275.10     15.49 o 
   8  -4   6       11.92        9.14      4.98 o 
   9  -4   6      103.84      104.49     12.46 o 
  10  -4   6       15.03        0.50      9.31 o 
 -10  -3   6       99.71       64.58      8.20 o 
  -9  -3   6       48.09       56.01      6.41 o 
  -8  -3   6       24.70       27.44      4.47 o 
  -7  -3   6       11.12       12.09      3.03 o 
  -6  -3   6      345.56      350.38     15.63 o 
  -5  -3   6      134.67      130.67     11.67 o 
  -4  -3   6      103.22      107.31     15.33 o 
  -3  -3   6      716.52      698.54     21.79 o 
  -2  -3   6      145.42      135.37      7.30 o 
  -1  -3   6      142.05      116.08      6.78 o 
   0  -3   6      907.68      927.52     32.77 o 
   1  -3   6       60.40       66.19      2.36 o 
   2  -3   6        0.87        1.51      0.86 o 
   3  -3   6      433.57      429.33     14.52 o 
   4  -3   6      140.02      140.65      5.69 o 
   5  -3   6      238.61      258.19      8.91 o 
   6  -3   6      294.10      324.44     11.16 o 
   7  -3   6       81.16       94.38      9.28 o 
   8  -3   6        7.59        1.16      4.47 o 
   9  -3   6       56.11       62.41      8.78 o 
  10  -3   6      101.04      103.62     12.28 o 
 -11  -2   6      126.27       82.19      9.51 o 
 -10  -2   6      109.29       85.36     10.45 o 
  -9  -2   6      144.06      160.29     11.74 o 
  -8  -2   6      127.21      138.47      9.79 o 
  -7  -2   6      261.51      274.57     13.35 o 
  -6  -2   6      141.54      131.08      5.32 o 
  -5  -2   6      781.64      796.90     25.20 o 
  -4  -2   6      133.35      128.23      6.94 o 
  -3  -2   6       74.66       61.92      3.27 o 
  -2  -2   6      210.84      200.01      8.35 o 
  -1  -2   6     1359.71     1330.94     55.14 o 
   0  -2   6      404.80      360.94      7.65 o 
   1  -2   6     1074.83     1085.99     43.78 o 
   2  -2   6      420.07      418.22     16.37 o 
   3  -2   6      253.99      245.85     11.88 o 
   4  -2   6       56.65       48.75      2.65 o 
   5  -2   6      381.56      384.63     11.47 o 
   6  -2   6      121.30      116.84      5.12 o 
   7  -2   6      196.85      210.33     23.52 o 
   8  -2   6      108.60      116.23     10.05 o 
   9  -2   6      110.81      113.38     11.21 o 
  10  -2   6       25.73       14.04      7.10 o 
 -11  -1   6        1.33        7.74      6.92 o 
 -10  -1   6      132.76      158.32     12.58 o 
  -9  -1   6       28.81       21.90      4.83 o 
  -8  -1   6        0.77       -3.38      4.35 o 
  -7  -1   6        8.97        6.25      2.69 o 
  -6  -1   6      359.37      359.50     20.06 o 
  -5  -1   6       26.01       25.54      4.90 o 
  -4  -1   6      629.96      643.91     25.12 o 
  -3  -1   6       38.61       34.96      3.46 o 
  -2  -1   6      585.26      563.51     11.81 o 
  -1  -1   6      124.87      147.49      3.62 o 
   0  -1   6     1143.13     1201.86     24.83 o 
   1  -1   6        3.01        6.61      0.98 o 
   2  -1   6      178.02      165.92      4.62 o 
   3  -1   6        5.34        2.39      1.16 o 
   4  -1   6      823.90      821.36     21.02 o 
   5  -1   6       21.21       23.30      2.26 o 
   6  -1   6      299.11      296.27     10.10 o 
   7  -1   6       33.85       29.14      6.88 o 
   8  -1   6      132.33      154.71     11.79 o 
   9  -1   6       27.59       25.92      8.04 o 
  10  -1   6      112.85       97.82     11.68 o 
 -10   0   6        7.95        5.48      5.01 o 
  -9   0   6      114.47      133.23     10.85 o 
  -8   0   6      330.32      355.80     18.22 o 
  -7   0   6      137.81      142.69      6.53 o 
  -6   0   6      138.28      154.90      6.32 o 
  -5   0   6      818.14      831.81     38.49 o 
  -4   0   6        3.11        8.19      1.71 o 
  -3   0   6        0.28        1.09      2.68 o 
  -2   0   6      342.64      284.73      6.98 o 
  -1   0   6      992.41      982.84     19.73 o 
   0   0   6     4018.47     4285.88     99.70 o 
   1   0   6      739.09      766.74     22.35 o 
   2   0   6     1019.29      967.87     20.54 o 
   3   0   6      169.39      169.61      8.14 o 
   4   0   6        8.91       13.01      1.99 o 
   5   0   6      805.62      837.61     23.32 o 
   6   0   6       14.86       19.41      2.34 o 
   7   0   6        8.99        6.62      3.29 o 
   8   0   6       92.41       75.69      7.98 o 
   9   0   6       68.00       64.28      8.15 o 
  10   0   6       86.10       81.16     10.15 o 
 -11   1   6        1.31       -4.35      5.98 o 
 -10   1   6      132.78      145.28     13.61 o 
  -9   1   6       28.85       25.13      6.48 o 
  -8   1   6        0.80        1.72      4.21 o 
  -7   1   6        9.03        5.36      1.99 o 
  -6   1   6      359.03      355.65     25.04 o 
  -5   1   6       26.42       26.29      3.24 o 
  -4   1   6      628.04      634.61     16.97 o 
  -3   1   6       38.53       38.68      3.23 o 
  -2   1   6      585.47      556.12     14.16 o 
  -1   1   6      124.43      145.47      4.99 o 
   0   1   6     1139.67     1182.96     28.86 o 
   1   1   6        3.09        6.47      3.04 o 
   2   1   6      178.50      165.61      5.52 o 
   3   1   6        5.43        0.81      2.28 o 
   4   1   6      824.21      855.90     30.74 o 
   5   1   6       20.93       15.51      3.23 o 
   6   1   6      299.31      302.14     10.31 o 
   7   1   6       34.06       28.80      3.10 o 
   8   1   6      132.36      142.44     10.54 o 
   9   1   6       27.55       15.42      7.80 o 
  10   1   6      112.32      107.33     12.22 o 
 -11   2   6      126.96      126.99     13.26 o 
 -10   2   6      109.62      114.17     11.18 o 
  -9   2   6      143.73      179.51     13.34 o 
  -8   2   6      127.67      124.68     11.76 o 
  -7   2   6      260.15      244.17     17.49 o 
  -6   2   6      141.40      138.44      6.15 o 
  -5   2   6      785.78      802.40     21.31 o 
  -4   2   6      133.82      123.58      8.61 o 
  -3   2   6       74.82       57.47      2.70 o 
  -2   2   6      210.17      185.03      7.58 o 
  -1   2   6     1364.39     1335.12     33.72 o 
   0   2   6      404.85      353.87      9.97 o 
   1   2   6     1072.43     1052.34     40.14 o 
   2   2   6      420.45      429.23     23.69 o 
   3   2   6      253.79      237.01      8.13 o 
   4   2   6       56.90       56.03      4.65 o 
   5   2   6      378.82      380.36     16.39 o 
   6   2   6      121.33      125.09      8.02 o 
   7   2   6      197.88      198.16      8.48 o 
   8   2   6      108.58      119.81      6.15 o 
   9   2   6      110.81      127.63     10.99 o 
  10   2   6       25.71       21.40      9.72 o 
 -11   3   6       62.02       70.42     12.28 o 
 -10   3   6      100.15      103.12     11.67 o 
  -9   3   6       47.91       44.93      8.44 o 
  -8   3   6       24.70       16.26      4.05 o 
  -7   3   6       11.45       10.08      2.37 o 
  -6   3   6      346.44      351.58     11.52 o 
  -5   3   6      134.12      113.11      7.67 o 
  -4   3   6      103.36       98.20      6.25 o 
  -3   3   6      717.59      727.28     18.67 o 
  -2   3   6      145.04      150.46      5.54 o 
  -1   3   6      142.07      113.24      4.56 o 
   0   3   6      908.79      962.92     25.00 o 
   1   3   6       60.87       55.04      2.56 o 
   2   3   6        0.92        1.59      1.25 o 
   3   3   6      431.48      420.64     16.51 o 
   4   3   6      139.35      139.03      7.65 o 
   5   3   6      239.28      245.34     11.49 o 
   6   3   6      293.03      305.60     14.72 o 
   7   3   6       80.53       84.77      7.68 o 
   8   3   6        7.59        4.50      4.01 o 
   9   3   6       56.14       49.07      8.85 o 
  10   3   6      100.54       94.01     11.31 o 
 -11   4   6       61.10       82.74     11.62 o 
 -10   4   6       16.29       18.26      9.38 o 
  -9   4   6       83.78       99.88      9.72 o 
  -8   4   6       43.48       39.34      6.31 o 
  -7   4   6      336.48      363.41     12.89 o 
  -6   4   6       33.49       29.00      4.51 o 
  -5   4   6      298.71      297.23      9.69 o 
  -4   4   6      427.30      394.19     11.71 o 
  -3   4   6      128.74      112.01      4.29 o 
  -2   4   6      165.42      164.43     20.52 o 
  -1   4   6     1218.15     1214.58     58.21 o 
   0   4   6      408.14      384.08     11.04 o 
   1   4   6      960.54      951.45     20.77 o 
   2   4   6      281.26      272.09     10.88 o 
   3   4   6      206.46      208.36      9.21 o 
   4   4   6      352.06      362.93     15.58 o 
   5   4   6      257.56      306.96     13.69 o 
   6   4   6        0.57        2.07      3.66 o 
   7   4   6      241.08      246.90     14.21 o 
   8   4   6       11.98        6.07      5.91 o 
   9   4   6      103.35       96.22      9.78 o 
  10   4   6       15.05        1.13      5.80 o 
 -10   5   6       18.74       25.80      7.25 o 
  -9   5   6       38.48       39.54      6.94 o 
  -8   5   6        5.31       -1.61      4.20 o 
  -7   5   6       18.79        6.11      4.51 o 
  -6   5   6      248.01      283.11     14.66 o 
  -5   5   6      427.21      463.43     17.03 o 
  -4   5   6       18.87       15.65      2.14 o 
  -3   5   6      790.89      805.22     19.61 o 
  -2   5   6      175.44      180.45      9.01 o 
  -1   5   6       84.21       85.68      5.95 o 
   0   5   6      328.23      360.17     14.58 o 
   1   5   6      245.40      243.57      8.70 o 
   2   5   6      114.71      120.88      5.38 o 
   3   5   6      655.91      685.02     26.30 o 
   4   5   6       76.75       76.23      5.70 o 
   5   5   6      381.21      445.88     17.51 o 
   6   5   6      219.33      226.64     12.72 o 
   7   5   6      173.31      193.97     12.74 o 
   8   5   6       44.62       42.88      6.23 o 
   9   5   6       29.57       28.63      6.71 o 
  10   5   6        9.33        4.01      6.58 o 
 -10   6   6       41.10       34.71      8.35 o 
  -9   6   6       33.10       30.23      9.65 o 
  -8   6   6      248.25      248.43     17.08 o 
  -7   6   6      129.57      136.37     10.44 o 
  -6   6   6      263.01      293.60     15.26 o 
  -5   6   6      195.62      199.92     11.87 o 
  -4   6   6      224.24      223.01      7.43 o 
  -3   6   6       73.33       72.12      5.98 o 
  -2   6   6      706.66      720.67     27.11 o 
  -1   6   6      330.11      350.20     14.42 o 
   0   6   6      227.51      222.58     11.02 o 
   1   6   6      247.04      256.57      6.55 o 
   2   6   6     1033.69     1079.30     36.85 o 
   3   6   6      165.55      162.06      8.21 o 
   4   6   6      145.32      143.14      7.75 o 
   5   6   6      274.66      313.82     16.51 o 
   6   6   6       41.21       35.62      4.75 o 
   7   6   6       32.87       22.03      6.18 o 
   8   6   6      126.88      112.16      9.88 o 
   9   6   6       10.57        6.38      5.58 o 
  10   6   6       45.92       23.37      7.68 o 
 -10   7   6       59.88       46.75      9.45 o 
  -9   7   6       40.57       31.06      8.01 o 
  -8   7   6        2.69        0.96      5.11 o 
  -7   7   6      103.83      108.84      9.60 o 
  -6   7   6      261.82      279.37     16.63 o 
  -5   7   6       20.16       11.64      4.14 o 
  -4   7   6      110.88      100.98      8.18 o 
  -3   7   6      375.40      373.12     16.71 o 
  -2   7   6      188.80      183.26      9.97 o 
  -1   7   6      316.02      345.61     15.04 o 
   0   7   6      526.06      591.84     23.52 o 
   1   7   6      440.69      451.71     15.42 o 
   2   7   6       26.46       26.16      2.20 o 
   3   7   6      145.10      140.71      8.22 o 
   4   7   6      136.21      147.85      8.24 o 
   5   7   6       36.44       31.58      4.27 o 
   6   7   6      220.11      244.27     15.09 o 
   7   7   6       68.96       67.37      6.67 o 
   8   7   6       66.26       59.08      8.11 o 
   9   7   6       32.69       30.26      6.85 o 
  -9   8   6       12.74        7.97      6.85 o 
  -8   8   6      270.91      262.36     19.49 o 
  -7   8   6       38.39       44.99      7.95 o 
  -6   8   6       50.50       40.19      6.35 o 
  -5   8   6       89.87       84.46      7.81 o 
  -4   8   6      155.97      144.80     11.45 o 
  -3   8   6       58.74       45.70      5.80 o 
  -2   8   6      264.54      257.74     13.69 o 
  -1   8   6      330.35      365.78     16.15 o 
   0   8   6      477.83      524.20     20.79 o 
   1   8   6      297.40      295.84      7.79 o 
   2   8   6      427.37      459.52     21.29 o 
   3   8   6       89.43       91.74      5.85 o 
   4   8   6      117.63      124.22      8.08 o 
   5   8   6       70.54       75.15      6.65 o 
   6   8   6       54.17       55.81      6.81 o 
   7   8   6       37.38       27.71      5.38 o 
   8   8   6      122.24      138.64     11.61 o 
   9   8   6       10.35       11.29      6.35 o 
  -9   9   6       25.50       16.66      7.62 o 
  -8   9   6       13.58       15.38      7.45 o 
  -7   9   6       87.36       88.54      9.84 o 
  -6   9   6       97.22       86.80      8.72 o 
  -5   9   6       30.83       23.02      6.98 o 
  -4   9   6      267.02      254.91     14.89 o 
  -3   9   6      136.76      143.07     10.31 o 
  -2   9   6      152.02      128.29      8.92 o 
  -1   9   6       62.88       56.06      6.54 o 
   0   9   6      323.06      326.19     16.53 o 
   1   9   6       77.07       75.01      6.97 o 
   2   9   6        2.42       -0.63      1.73 o 
   3   9   6      139.42      158.38     10.15 o 
   4   9   6      171.62      172.61     11.42 o 
   5   9   6       70.38       75.75      6.81 o 
   6   9   6      135.21      155.03     12.45 o 
   7   9   6      146.93      152.19     12.07 o 
   8   9   6       17.98       17.75      6.18 o 
  -8  10   6       48.09       37.44      8.54 o 
  -7  10   6      112.16      111.46     13.59 o 
  -6  10   6       48.53       42.01      9.48 o 
  -5  10   6      183.45      215.79     14.31 o 
  -4  10   6       33.13       35.00      6.53 o 
  -3  10   6      123.67      130.23      9.95 o 
  -2  10   6       90.46       85.27      7.77 o 
  -1  10   6      189.32      194.88     12.58 o 
   0  10   6       27.01       27.54      5.74 o 
   1  10   6      106.28      122.41      9.41 o 
   2  10   6       83.33       70.22      7.77 o 
   3  10   6      197.04      176.32     12.92 o 
   4  10   6       34.35       28.93      6.61 o 
   5  10   6       79.60       64.38      8.58 o 
   6  10   6       38.36       30.97      7.74 o 
   7  10   6       58.10       60.33     11.18 o 
  -7  11   6       43.42       39.52      8.98 o 
  -6  11   6       20.80       21.59      9.14 o 
  -5  11   6       68.20       77.40     10.91 o 
  -4  11   6       24.72       30.00      7.94 o 
  -3  11   6      181.15      199.85     12.98 o 
  -2  11   6       67.11       70.33      8.38 o 
  -1  11   6       25.39       25.29      5.84 o 
   0  11   6        9.66        3.43      6.53 o 
   1  11   6       21.38       19.33      5.74 o 
   2  11   6       94.32       88.67      9.04 o 
   3  11   6       72.36       76.89      8.38 o 
   4  11   6       65.94       60.73      8.54 o 
   5  11   6       98.00       84.86     10.32 o 
   6  11   6        3.32        8.67      8.98 o 
   7  11   6       60.42       49.55      9.95 o 
  -6  12   6        5.05       13.99      9.91 o 
  -5  12   6       29.73       23.33      7.41 o 
  -4  12   6        7.86        4.91      6.34 o 
  -3  12   6       19.64       21.19      6.70 o 
  -2  12   6       50.70       54.69      8.02 o 
  -1  12   6      113.00      125.26     10.19 o 
   0  12   6       27.93       30.50      8.44 o 
   1  12   6      117.00      134.00     10.94 o 
   2  12   6       86.84      101.10     11.42 o 
   3  12   6        2.88        2.61      5.38 o 
   4  12   6        0.75       -4.07      5.70 o 
   5  12   6        3.49        3.90      8.77 o 
   6  12   6        7.20       -4.21      6.64 o 
  -5  13   6       19.28       13.38      7.24 o 
  -4  13   6        0.25       -6.48      6.48 o 
  -3  13   6      103.59      108.64     12.56 o 
  -2  13   6       74.00       61.67      9.75 o 
  -1  13   6       41.49       28.60      7.55 o 
   0  13   6       16.01       23.72      9.20 o 
   1  13   6       19.51       26.37      6.95 o 
   2  13   6       41.23       46.29      9.07 o 
   3  13   6       30.56       33.64      8.10 o 
   4  13   6        3.49        2.43      6.78 o 
   5  13   6       14.37        4.83      7.55 o 
  -3  14   6        6.10        9.34      7.77 o 
  -2  14   6       39.64       35.34      8.28 o 
  -1  14   6        5.88        8.15      6.71 o 
   1  14   6       10.01       18.63      7.40 o 
   2  14   6      100.69      106.66     12.24 o 
   3  14   6        6.91        5.93      7.54 o 
   3  -8   7      158.38      154.95     10.52 o 
   4  -8   7       12.71        5.34      4.67 o 
   5  -8   7      154.65      161.76     12.02 o 
   6  -8   7      148.38      140.37     12.34 o 
   2  -7   7       30.73       26.89      5.84 o 
   3  -7   7      121.05      105.82      8.21 o 
   4  -7   7      173.59      157.28     11.57 o 
   5  -7   7      133.77      134.87     10.72 o 
   6  -7   7      106.45       88.54      9.20 o 
   7  -7   7      148.59      126.41     13.02 o 
  -6  -6   7      209.79      214.57     13.09 o 
  -5  -6   7      125.48      119.02      6.47 o 
   2  -6   7      192.33      191.06      6.82 o 
   3  -6   7       46.72       48.52      5.88 o 
   4  -6   7       38.89       26.86      6.21 o 
   5  -6   7      133.84      114.50     10.24 o 
   6  -6   7       32.86       33.63      5.85 o 
   7  -6   7        0.07       -1.50      4.84 o 
   8  -6   7       92.05       81.06     11.18 o 
   9  -6   7       51.84       34.00     10.51 o 
  -8  -5   7       23.51       20.40      3.86 o 
  -7  -5   7       69.96       73.12      6.27 o 
  -6  -5   7       29.35       33.54      3.70 o 
  -5  -5   7       27.48       32.01      2.91 o 
  -4  -5   7      149.08      146.80      7.14 o 
  -2  -5   7      525.11      496.91     19.43 o 
   0  -5   7      229.96      231.61     11.75 o 
   1  -5   7      219.81      231.05      8.87 o 
   2  -5   7       99.11       96.86      5.35 o 
   3  -5   7       31.15       37.13      2.41 o 
   4  -5   7       82.82       80.32      6.90 o 
   5  -5   7        6.52        7.54      3.86 o 
   6  -5   7       85.42       80.94      8.37 o 
   7  -5   7      149.31      152.72     12.69 o 
   8  -5   7       35.37       35.34      7.50 o 
   9  -5   7       57.58       47.33      9.67 o 
  -8  -4   7      300.17      333.93     19.23 o 
  -7  -4   7      161.19      175.81     11.01 o 
  -6  -4   7      182.37      183.88     10.67 o 
  -5  -4   7       29.97       29.27      2.86 o 
  -4  -4   7      317.72      347.36     12.78 o 
  -3  -4   7      146.49      130.66      8.51 o 
  -2  -4   7      246.84      227.17     10.75 o 
  -1  -4   7      105.26       92.87      6.81 o 
   0  -4   7     1072.36     1097.07     39.59 o 
   1  -4   7       64.51       60.89      4.18 o 
   2  -4   7      371.38      378.37     15.08 o 
   3  -4   7       95.79       99.22      4.68 o 
   4  -4   7      238.23      250.96      8.68 o 
   5  -4   7        7.62        4.07      2.38 o 
   6  -4   7       44.41       26.87      6.34 o 
   8  -4   7      157.98      162.89     13.15 o 
   9  -4   7       47.09       41.26      8.48 o 
  10  -4   7       40.28       30.31      9.32 o 
  -9  -3   7       67.91       58.03      6.90 o 
  -8  -3   7       68.73       79.24      7.51 o 
  -7  -3   7      119.43      117.85      8.14 o 
  -6  -3   7       16.95       21.27      3.17 o 
  -5  -3   7      153.03      154.53      8.95 o 
  -4  -3   7      530.40      543.90     19.13 o 
  -3  -3   7      427.30      420.21      9.97 o 
  -2  -3   7       12.72        5.50      3.71 o 
  -1  -3   7      298.94      272.49     12.92 o 
   0  -3   7       37.27       32.73      4.17 o 
   1  -3   7      190.10      184.05      9.60 o 
   2  -3   7      225.48      208.81      9.39 o 
   3  -3   7      575.66      626.74     30.09 o 
   4  -3   7      239.45      248.35      8.55 o 
   5  -3   7       56.91       53.12      4.73 o 
   6  -3   7      327.58      354.55     14.67 o 
   7  -3   7      129.38      128.78     10.62 o 
   8  -3   7       21.85        6.80      5.47 o 
   9  -3   7       58.23       51.09      9.12 o 
  10  -3   7       23.21       17.11      8.31 o 
  -9  -2   7        2.47        6.11      4.18 o 
  -8  -2   7      210.90      245.69     12.88 o 
  -7  -2   7      305.95      327.24     16.26 o 
  -6  -2   7      258.62      264.31      9.06 o 
  -5  -2   7      120.65      130.80     10.87 o 
  -4  -2   7      774.17      796.19     64.08 o 
  -3  -2   7      222.89      200.74      5.48 o 
  -2  -2   7     1401.70     1452.69     31.07 o 
  -1  -2   7      152.80      167.86      3.93 o 
   0  -2   7      205.14      215.48      5.15 o 
   1  -2   7      219.65      223.40      8.19 o 
   2  -2   7     1403.66     1436.97     35.19 o 
   3  -2   7      347.56      362.16     16.11 o 
   4  -2   7      684.90      710.60     19.07 o 
   5  -2   7       29.21       26.89      2.58 o 
   6  -2   7      117.30      127.78      5.90 o 
   7  -2   7       52.89       57.33     12.37 o 
   8  -2   7      131.69      132.72     11.89 o 
   9  -2   7       11.44        7.11      6.11 o 
  10  -2   7       36.68       35.10      8.44 o 
 -11  -1   7       12.44       10.01      6.94 o 
 -10  -1   7       18.87       13.71      5.48 o 
  -9  -1   7      165.07      158.67     11.31 o 
  -8  -1   7       61.97       64.57      6.95 o 
  -7  -1   7       60.83       55.78      4.11 o 
  -6  -1   7        9.08        6.81      4.12 o 
  -5  -1   7      231.28      243.83     17.58 o 
  -4  -1   7       17.82       17.57      2.27 o 
  -3  -1   7     1916.06     1957.78     43.42 o 
  -2  -1   7      189.40      180.83      4.76 o 
  -1  -1   7      410.22      448.17     10.15 o 
   0  -1   7       64.99       63.48      2.29 o 
   1  -1   7      871.93      909.53     24.72 o 
   2  -1   7       53.64       49.76      2.41 o 
   3  -1   7     1453.52     1490.65     56.44 o 
   4  -1   7        6.98        1.16      4.09 o 
   5  -1   7      175.55      178.33      7.28 o 
   6  -1   7       52.40       46.51      8.96 o 
   7  -1   7      219.79      231.50     13.00 o 
   8  -1   7       54.81       36.45      7.07 o 
   9  -1   7      113.38      112.00     13.49 o 
  10  -1   7        3.19        4.61      7.08 o 
 -11   0   7        5.50        3.07      5.97 o 
 -10   0   7       27.33       28.76      6.63 o 
  -9   0   7      505.92      563.68     29.07 o 
  -8   0   7      221.61      223.13     18.52 o 
  -7   0   7      333.54      343.04     24.28 o 
  -6   0   7        1.14        0.65      1.60 o 
  -5   0   7       38.79       41.98      9.02 o 
  -4   0   7      691.75      681.36     17.01 o 
  -3   0   7      103.98      113.19      3.59 o 
  -2   0   7     1646.60     1784.58     35.31 o 
  -1   0   7      677.74      686.19     14.38 o 
   0   0   7       23.09       25.29      2.00 o 
   1   0   7     1181.48     1158.71     24.15 o 
   2   0   7     1682.80     1761.29     47.62 o 
   3   0   7       20.54       12.64      1.71 o 
   4   0   7      287.16      274.90     12.54 o 
   5   0   7        0.00       -1.69      1.69 o 
   6   0   7       12.90       13.43      2.13 o 
   7   0   7       14.70        8.32      3.48 o 
   8   0   7      371.52      422.60     24.04 o 
   9   0   7      159.24      162.49     13.75 o 
  10   0   7        2.26        9.02      9.35 o 
 -11   1   7       12.54        5.33      5.97 o 
 -10   1   7       18.84       20.23      8.25 o 
  -9   1   7      165.23      180.69     12.68 o 
  -8   1   7       62.21       69.06      8.75 o 
  -7   1   7       61.07       63.03      4.23 o 
  -6   1   7        9.10        8.17      1.96 o 
  -5   1   7      230.59      231.64      8.43 o 
  -4   1   7       17.95       16.38      2.75 o 
  -3   1   7     1920.17     1967.56     39.92 o 
  -2   1   7      190.06      170.38      6.50 o 
  -1   1   7      410.30      451.39     12.51 o 
   0   1   7       65.27       64.94      2.99 o 
   1   1   7      874.12      903.31     41.96 o 
   2   1   7       53.07       52.47      2.87 o 
   3   1   7     1451.90     1422.38     49.30 o 
   4   1   7        7.00        0.33      3.10 o 
   5   1   7      175.77      178.01     15.71 o 
   6   1   7       52.30       49.91      3.70 o 
   7   1   7      219.06      220.98      9.14 o 
   8   1   7       54.60       48.55      7.47 o 
   9   1   7      113.73      124.38     11.57 o 
  10   1   7        3.21        5.88      6.37 o 
 -10   2   7       63.17       61.35     10.21 o 
  -9   2   7        2.44        2.93      4.38 o 
  -8   2   7      211.56      215.83     16.50 o 
  -7   2   7      305.66      328.10     23.66 o 
  -6   2   7      257.61      288.17     29.23 o 
  -5   2   7      120.93      120.08     10.00 o 
  -4   2   7      775.02      785.19     20.26 o 
  -3   2   7      223.32      207.83      7.15 o 
  -2   2   7     1397.60     1348.00     34.91 o 
  -1   2   7      153.26      161.00      6.81 o 
   0   2   7      205.04      219.63     10.33 o 
   1   2   7      219.01      223.07     10.65 o 
   2   2   7     1405.09     1439.25     50.19 o 
   3   2   7      346.79      326.92     13.42 o 
   4   2   7      684.01      701.45     25.63 o 
   5   2   7       29.12       24.47      4.35 o 
   6   2   7      118.00      111.70      7.90 o 
   7   2   7       53.00       54.81      4.04 o 
   8   2   7      131.22      134.70     10.51 o 
   9   2   7       11.47       -0.49      5.67 o 
  10   2   7       36.63       29.60      8.45 o 
 -10   3   7       21.65       26.84      6.95 o 
  -9   3   7       68.01       63.51      8.42 o 
  -8   3   7       69.12       60.28      5.84 o 
  -7   3   7      119.11      119.04     15.14 o 
  -6   3   7       16.76       16.48      4.78 o 
  -5   3   7      152.98      150.86      7.82 o 
  -4   3   7      530.57      555.94     16.02 o 
  -3   3   7      427.61      414.84     17.23 o 
  -2   3   7       12.67       16.99      3.07 o 
  -1   3   7      298.27      279.14      9.35 o 
   0   3   7       36.84       35.09      3.89 o 
   1   3   7      191.22      184.01      8.92 o 
   2   3   7      225.53      191.10      8.58 o 
   3   3   7      574.58      587.61     21.56 o 
   4   3   7      239.43      265.62     12.04 o 
   5   3   7       56.87       58.67      5.75 o 
   6   3   7      328.49      347.93     17.32 o 
   7   3   7      129.86      139.30      9.95 o 
   8   3   7       21.89       10.94      4.98 o 
   9   3   7       58.30       44.36      8.40 o 
  10   3   7       23.20       10.85      6.97 o 
 -10   4   7      125.44      145.54     12.94 o 
  -9   4   7        7.09       10.49      5.65 o 
  -8   4   7      298.74      338.57     19.93 o 
  -7   4   7      161.14      149.10     15.48 o 
  -6   4   7      182.88      171.64     10.35 o 
  -5   4   7       30.05       24.93      4.15 o 
  -4   4   7      318.52      327.80     10.00 o 
  -3   4   7      146.81      151.38      8.05 o 
  -2   4   7      248.66      256.35     12.38 o 
  -1   4   7      105.25      100.96      6.43 o 
   0   4   7     1072.62     1081.88     37.82 o 
   1   4   7       64.64       59.34      2.51 o 
   2   4   7      369.67      362.04     14.08 o 
   3   4   7       95.94       94.44      5.60 o 
   4   4   7      238.61      233.28     11.47 o 
   5   4   7        7.52        0.80      2.38 o 
   6   4   7       44.18       43.76      5.10 o 
   7   4   7      128.76      101.26      9.17 o 
   8   4   7      159.02      181.08     12.82 o 
   9   4   7       47.27       26.51      7.07 o 
  10   4   7       40.44       46.48     10.81 o 
 -10   5   7       36.97       31.36      7.88 o 
  -9   5   7       59.99       67.74     10.95 o 
  -8   5   7       23.38       38.41      8.04 o 
  -7   5   7       69.59       66.45      5.22 o 
  -6   5   7       29.12       30.34      5.27 o 
  -5   5   7       27.61       27.73      4.30 o 
  -4   5   7      149.02      140.15      5.37 o 
  -3   5   7       37.67       34.48      5.14 o 
  -2   5   7      525.08      521.46     21.39 o 
  -1   5   7      401.99      387.81     17.03 o 
   0   5   7      230.23      241.40     11.98 o 
   2   5   7       99.00       96.42      4.53 o 
   3   5   7       30.93       30.54      3.17 o 
   4   5   7       82.81       78.94      5.38 o 
   5   5   7        6.48        7.27      2.68 o 
   6   5   7       85.26       84.18      7.47 o 
   7   5   7      150.11      159.99     10.99 o 
   8   5   7       35.58       23.46      5.74 o 
   9   5   7       57.56       52.37      7.70 o 
 -10   6   7        3.58        6.88      7.21 o 
  -9   6   7      147.36      130.68     13.15 o 
  -8   6   7       93.33       85.70     11.04 o 
  -7   6   7       78.24       90.10      9.89 o 
  -6   6   7      209.83      204.99     12.94 o 
  -5   6   7      125.53      109.46      8.60 o 
  -4   6   7       17.17       11.47      4.14 o 
  -3   6   7       13.36       15.06      3.84 o 
  -2   6   7      119.25      115.93      8.11 o 
  -1   6   7      625.23      604.07     24.56 o 
   0   6   7       12.68       22.50      4.97 o 
   1   6   7      944.35      950.28     37.54 o 
   2   6   7      194.39      181.59      7.35 o 
   3   6   7       46.71       42.56      3.30 o 
   4   6   7       38.44       35.37      3.77 o 
   5   6   7      134.12      134.27      8.22 o 
   6   6   7       33.03       30.36      4.11 o 
   7   6   7        0.06        1.43      5.07 o 
   8   6   7       92.21       96.14      9.72 o 
   9   6   7       51.74       44.41      8.00 o 
  -9   7   7       12.17        3.98      9.40 o 
  -8   7   7       20.12       14.64      8.44 o 
  -7   7   7      100.24       86.81     10.81 o 
  -6   7   7      204.85      213.06     13.21 o 
  -5   7   7      141.41      158.89     10.34 o 
  -4   7   7       73.74       76.13      7.95 o 
  -3   7   7      138.46      143.75      9.48 o 
  -2   7   7       62.13       54.00      5.98 o 
  -1   7   7       69.89       67.81      6.54 o 
   0   7   7      231.06      220.90     11.75 o 
   1   7   7       51.83       56.67      5.98 o 
   2   7   7       30.43       22.32      1.73 o 
   3   7   7      122.51      133.47      7.22 o 
   4   7   7      173.43      168.01     10.08 o 
   5   7   7      133.28      146.27      9.32 o 
   6   7   7      106.21       86.63      6.65 o 
   7   7   7      148.59      155.15     11.59 o 
   8   7   7       24.11       14.82      7.17 o 
   9   7   7       18.70       10.48      7.50 o 
  -9   8   7       26.66       18.72      7.61 o 
  -8   8   7       36.19       20.90      7.44 o 
  -7   8   7      187.38      218.69     15.39 o 
  -6   8   7      183.30      193.20     14.09 o 
  -5   8   7      202.64      205.88     13.34 o 
  -4   8   7        5.66        5.40      4.44 o 
  -3   8   7       16.28       11.18      4.31 o 
  -2   8   7       97.86       95.99      7.60 o 
  -1   8   7      310.38      316.29     15.39 o 
   0   8   7        3.70       -1.48      3.61 o 
   1   8   7      459.90      477.08     21.79 o 
   2   8   7       71.44       64.55      7.15 o 
   3   8   7      158.06      166.03      8.02 o 
   4   8   7       12.36       13.62      3.28 o 
   5   8   7      154.39      157.25     10.27 o 
   6   8   7      148.35      150.19     11.24 o 
   7   8   7        6.16       18.62      6.81 o 
   8   8   7        9.42        1.00      6.47 o 
  -8   9   7        6.49       11.04      7.10 o 
  -7   9   7      103.57      132.99     13.09 o 
  -6   9   7       50.54       36.97      9.12 o 
  -5   9   7       10.30        1.73      5.04 o 
  -4   9   7       84.79       85.50      8.72 o 
  -3   9   7       86.84      105.26      8.80 o 
  -2   9   7       22.69       18.83      6.44 o 
  -1   9   7      159.66      160.02     10.59 o 
   0   9   7      362.86      413.30     19.28 o 
   1   9   7        9.84       10.05      4.78 o 
   2   9   7        7.43        7.62      4.64 o 
   3   9   7       92.92      103.57     10.64 o 
   4   9   7       62.29       54.14      8.64 o 
   5   9   7       49.84       22.40      8.30 o 
   6   9   7       50.66       37.78      7.62 o 
   7   9   7       51.78       52.27      9.77 o 
  -7  10   7       54.47       51.92      9.27 o 
  -6  10   7       47.38       33.10      7.22 o 
  -5  10   7       56.74       65.09      8.81 o 
  -4  10   7       63.66       72.36      8.70 o 
  -3  10   7       13.07        9.87      5.41 o 
  -2  10   7       72.21       73.02      8.84 o 
  -1  10   7      107.56       94.37      9.08 o 
   0  10   7      282.46      296.72     17.85 o 
   1  10   7       72.97       54.14      7.38 o 
   2  10   7      115.45      111.67     10.07 o 
   3  10   7       12.27        9.24      4.95 o 
   4  10   7        7.52        4.13      5.11 o 
   5  10   7       50.30       31.67      7.42 o 
   6  10   7       21.02       13.34      7.41 o 
   7  10   7       41.13       32.21     11.01 o 
  -6  11   7       36.24       30.36      7.98 o 
  -5  11   7       62.62       53.19     10.84 o 
  -4  11   7       92.95      104.20     11.52 o 
  -3  11   7       19.79       27.14      8.10 o 
  -2  11   7      131.47      141.10     12.51 o 
  -1  11   7       35.55       26.77      6.45 o 
   0  11   7       53.69       47.73      7.31 o 
   1  11   7       41.42       35.08      7.18 o 
   2  11   7       20.55       26.69      5.90 o 
   3  11   7       13.69        6.23      7.71 o 
   4  11   7       51.76       64.08     10.98 o 
   5  11   7       34.06       26.51      7.85 o 
   6  11   7      113.25      106.20     12.92 o 
  -5  12   7       31.14       32.41      7.98 o 
  -4  12   7        4.90        9.60      6.77 o 
  -3  12   7        4.14        8.40      6.50 o 
  -2  12   7       54.08       43.85      8.14 o 
  -1  12   7       58.24       65.99      9.81 o 
   0  12   7       20.16       23.59      7.11 o 
   1  12   7       97.24      105.45     10.24 o 
   2  12   7       70.58       62.28      9.28 o 
   3  12   7        0.48        2.28      6.03 o 
   4  12   7       83.80       93.18     11.24 o 
   5  12   7       45.29       31.33      9.25 o 
  -4  13   7       27.63       17.43      8.32 o 
  -3  13   7       12.59       16.11      9.79 o 
  -2  13   7       50.50       70.86     10.18 o 
  -1  13   7       12.24        8.80      6.55 o 
   0  13   7       42.00       39.37      8.52 o 
   1  13   7       12.39        5.00      8.87 o 
   2  13   7       42.75       32.78      8.88 o 
   3  13   7        6.28        0.97      6.63 o 
  -1  14   7       85.93      107.24     12.59 o 
   0  14   7       15.97        4.80      7.35 o 
   1  14   7      100.22       93.52     12.04 o 
   3  -6   8        4.76        4.68      4.01 o 
   4  -6   8      146.98      137.63      9.54 o 
   5  -6   8      264.23      299.14     17.41 o 
   6  -6   8        7.52        4.34      5.17 o 
   7  -6   8        1.08       -2.00      7.84 o 
  -3  -5   8      254.18      229.11     12.98 o 
  -2  -5   8       53.68       57.24      6.04 o 
  -1  -5   8       28.33       28.27      5.37 o 
   0  -5   8       69.62       77.39      6.65 o 
   1  -5   8       97.61       95.09      6.95 o 
   2  -5   8       61.77       62.04      4.70 o 
   3  -5   8      161.52      157.06     10.70 o 
   4  -5   8      165.29      151.31     10.39 o 
   5  -5   8      332.38      340.39     19.09 o 
   6  -5   8      192.53      185.79     13.36 o 
   7  -5   8       41.20       42.34      7.84 o 
   8  -5   8        1.87       -0.17      5.83 o 
   9  -5   8       23.79       21.15     10.82 o 
  -7  -4   8      269.69      315.39     14.92 o 
  -6  -4   8      129.74      136.89      9.41 o 
  -5  -4   8      292.00      282.21     15.83 o 
  -4  -4   8      117.37      108.59      3.21 o 
  -3  -4   8      181.77      144.85      9.14 o 
  -2  -4   8       44.17       45.58      5.35 o 
  -1  -4   8      206.91      198.37     11.02 o 
   0  -4   8      357.96      360.77     17.13 o 
   1  -4   8      154.17      158.16      6.52 o 
   2  -4   8       62.15       63.00      2.79 o 
   3  -4   8      581.81      601.69     18.33 o 
   4  -4   8      166.07      163.63     15.95 o 
   5  -4   8       95.21      105.43      5.59 o 
   6  -4   8       72.84       69.66      9.01 o 
   7  -4   8       87.96       89.04      9.32 o 
   8  -4   8        4.11        5.83      8.65 o 
   9  -4   8       12.31        4.00      6.65 o 
  -8  -3   8       33.49       32.51      5.61 o 
  -7  -3   8       97.08      125.42      8.95 o 
  -6  -3   8       40.91       37.42      6.86 o 
  -5  -3   8       29.14       29.53      3.54 o 
  -4  -3   8      187.54      174.87      5.54 o 
  -3  -3   8      466.41      488.43     10.43 o 
  -2  -3   8       53.90       41.22      5.01 o 
  -1  -3   8      858.46      878.60     34.13 o 
   0  -3   8      286.82      309.27     14.65 o 
   1  -3   8      208.57      228.49      5.23 o 
   2  -3   8       69.89       60.05      3.92 o 
   3  -3   8      211.21      215.71      7.99 o 
   4  -3   8      107.94      108.99      5.70 o 
   5  -3   8       37.62       37.00      4.44 o 
   6  -3   8      110.30      113.31      6.22 o 
   7  -3   8      169.79      152.15     11.62 o 
   8  -3   8        7.42        9.95      6.14 o 
   9  -3   8       13.60        4.81      6.80 o 
  -8  -2   8      209.96      217.99     14.02 o 
  -7  -2   8       96.57       83.46     11.39 o 
  -6  -2   8      100.15      111.11     18.23 o 
  -5  -2   8      207.73      216.85      8.64 o 
  -4  -2   8      144.84      150.70      5.84 o 
  -3  -2   8       80.85       83.00      2.89 o 
  -2  -2   8      132.15      138.87      4.28 o 
  -1  -2   8      353.30      378.95     12.93 o 
   0  -2   8     1216.67     1298.15     26.71 o 
   1  -2   8      290.92      304.44     17.76 o 
   2  -2   8       38.03       44.78      5.95 o 
   3  -2   8       70.27       72.32      6.92 o 
   4  -2   8       13.30        7.92      3.08 o 
   5  -2   8       74.14       73.05      9.85 o 
   6  -2   8      231.45      225.69     15.04 o 
   7  -2   8       47.50       48.74      4.18 o 
   8  -2   8       73.09       68.39     10.25 o 
   9  -2   8       80.92       65.65     10.58 o 
  -9  -1   8        7.63        6.94      5.98 o 
  -8  -1   8        7.22        7.77      4.68 o 
  -7  -1   8      181.15      197.41      8.68 o 
  -6  -1   8      158.80      158.00     16.08 o 
  -5  -1   8      364.33      392.57     39.06 o 
  -4  -1   8      272.32      287.24      9.89 o 
  -3  -1   8      178.77      190.78      8.28 o 
  -2  -1   8      479.88      509.08     11.55 o 
  -1  -1   8      297.34      296.14      6.93 o 
   0  -1   8      288.68      311.39      7.72 o 
   1  -1   8      423.70      412.24     26.01 o 
   2  -1   8      199.66      204.16      8.86 o 
   3  -1   8        9.17        7.58      1.95 o 
   4  -1   8      463.56      472.36     14.46 o 
   5  -1   8      388.65      392.39     31.13 o 
   6  -1   8      115.93      114.03      6.37 o 
   7  -1   8       35.46       30.42      3.73 o 
   8  -1   8       61.98       48.67      7.07 o 
   9  -1   8        4.87       -5.60      5.60 o 
 -10   0   8        0.31        1.61      5.01 o 
  -9   0   8       24.17       33.54      7.61 o 
  -8   0   8       43.01       35.09      3.92 o 
  -7   0   8        0.67       -2.38      2.38 o 
  -6   0   8      736.60      752.95     70.44 o 
  -5   0   8      335.95      344.16     21.61 o 
  -4   0   8       26.25       18.58      2.22 o 
  -3   0   8        0.20        0.31      1.29 o 
  -2   0   8      526.89      524.93     12.64 o 
  -1   0   8      166.07      162.57      5.60 o 
   0   0   8        6.37        6.49      1.51 o 
   1   0   8      200.62      195.49      7.10 o 
   2   0   8     1091.17     1082.49     58.90 o 
   3   0   8       99.69      100.11      4.83 o 
   4   0   8      295.60      292.20      9.82 o 
   5   0   8      435.02      469.25     14.61 o 
   6   0   8      100.52       96.71      5.36 o 
   7   0   8        9.15        6.57      4.68 o 
   9   0   8       47.52       48.85      9.99 o 
 -10   1   8      100.54       64.91     11.01 o 
  -9   1   8        7.77        9.08      4.71 o 
  -8   1   8        7.24        9.05      3.14 o 
  -7   1   8      181.63      192.86     24.80 o 
  -6   1   8      157.93      148.56     22.32 o 
  -5   1   8      363.68      380.90     11.83 o 
  -4   1   8      271.82      278.76      9.39 o 
  -3   1   8      178.82      195.65      7.00 o 
  -2   1   8      481.17      492.57     13.45 o 
  -1   1   8      297.58      278.68      7.48 o 
   0   1   8      287.17      315.32     10.04 o 
   1   1   8      422.65      384.32     15.26 o 
   2   1   8      198.96      186.53      8.70 o 
   3   1   8        9.21       10.89      2.47 o 
   4   1   8      462.81      486.30     27.43 o 
   5   1   8      388.61      425.87     20.14 o 
   6   1   8      116.63      116.62     10.00 o 
   7   1   8       35.39       35.80      3.92 o 
   8   1   8       61.95       50.93      7.65 o 
   9   1   8        4.79       10.11      6.04 o 
  -9   2   8      149.75      164.97     13.81 o 
  -8   2   8      209.99      218.96     19.25 o 
  -7   2   8       96.02       80.10      9.14 o 
  -6   2   8      100.98       91.39      6.53 o 
  -5   2   8      208.76      210.90     14.50 o 
  -4   2   8      145.12      154.04      8.80 o 
  -3   2   8       80.80       77.58      6.70 o 
  -2   2   8      132.63      133.15      6.91 o 
  -1   2   8      354.83      372.29     14.75 o 
   0   2   8     1216.67     1295.43     44.96 o 
   1   2   8      289.73      272.89     11.72 o 
   2   2   8       38.09       35.02      3.00 o 
   3   2   8       70.29       76.29      5.25 o 
   4   2   8       13.41        7.48      3.26 o 
   5   2   8       74.47       72.59      5.98 o 
   6   2   8      230.63      246.11     13.01 o 
   7   2   8       47.45       39.08      4.19 o 
   8   2   8       73.07       75.26      9.40 o 
   9   2   8       80.73       63.00      9.10 o 
 -10   3   8       12.38        3.56      6.47 o 
  -9   3   8        8.82        6.31      5.01 o 
  -8   3   8       33.48       32.36     12.06 o 
  -7   3   8       97.65      107.28      6.54 o 
  -6   3   8       41.10       34.13      5.50 o 
  -5   3   8       29.36       21.50      3.23 o 
  -4   3   8      186.97      188.59     10.54 o 
  -3   3   8      466.71      486.39     20.20 o 
  -2   3   8       54.26       61.35      4.98 o 
  -1   3   8      860.36      904.43     33.84 o 
   0   3   8      286.75      291.68     13.26 o 
   2   3   8       69.67       57.93      4.14 o 
   3   3   8      210.84      216.06      9.81 o 
   4   3   8      108.09      102.55      6.63 o 
   5   3   8       37.51       28.73      4.81 o 
   6   3   8      110.13       88.85      7.71 o 
   7   3   8      169.39      189.70     13.51 o 
   8   3   8        7.38        2.57      6.92 o 
   9   3   8       13.44       -2.43      5.83 o 
 -10   4   8       35.99       30.60      8.05 o 
  -9   4   8       11.65        6.45      5.64 o 
  -8   4   8        7.15       10.31      5.15 o 
  -7   4   8      269.67      282.57     32.60 o 
  -6   4   8      130.06      128.95      6.95 o 
  -5   4   8      290.14      305.60     15.82 o 
  -4   4   8      117.82      118.74      7.95 o 
  -3   4   8      181.77      159.42      9.75 o 
  -2   4   8       44.01       39.71      4.67 o 
  -1   4   8      205.61      229.27     10.81 o 
   0   4   8      357.36      375.12     15.59 o 
   2   4   8       62.29       50.52      3.47 o 
   3   4   8      582.79      587.50     25.83 o 
   4   4   8      165.90      169.55      9.14 o 
   5   4   8       94.35      102.18      7.50 o 
   6   4   8       72.65       69.21      6.07 o 
   7   4   8       87.87       68.25      7.68 o 
   8   4   8        4.17       -4.48      4.48 o 
   9   4   8       12.17        3.23      8.05 o 
  -9   5   8       35.91       23.73      7.38 o 
  -8   5   8       28.22       17.29      7.52 o 
  -7   5   8       11.22       10.43      7.92 o 
  -6   5   8      196.87      196.27     12.61 o 
  -5   5   8      389.57      387.63     20.08 o 
  -4   5   8      191.61      181.05     10.49 o 
  -3   5   8      254.01      259.48     12.34 o 
  -2   5   8       53.48       44.85      5.80 o 
  -1   5   8       28.15       36.28      4.24 o 
   0   5   8       70.28       73.23      6.10 o 
   1   5   8       98.32      111.06      8.15 o 
   2   5   8       62.00       54.57      3.14 o 
   3   5   8      161.54      156.59      7.57 o 
   4   5   8      166.93      158.45      8.60 o 
   5   5   8      332.13      367.12     16.23 o 
   6   5   8      192.64      226.30     12.27 o 
   7   5   8       41.49       32.15      5.41 o 
   8   5   8        1.84        1.60      4.64 o 
   9   5   8       23.83        2.08      7.87 o 
  -9   6   8       68.40       75.43     10.69 o 
  -8   6   8      166.86      173.48     14.85 o 
  -7   6   8       32.05       21.37      4.08 o 
  -6   6   8      234.01      250.44     15.26 o 
  -5   6   8       90.30       82.86      8.07 o 
  -4   6   8      122.20      136.26      9.21 o 
  -3   6   8      112.03      101.46      7.65 o 
  -2   6   8      178.15      181.32     10.81 o 
  -1   6   8      230.69      247.43     11.92 o 
   0   6   8       63.98       76.20      7.24 o 
   1   6   8      359.01      380.79     16.48 o 
   2   6   8      265.91      252.20     13.86 o 
   3   6   8        4.72        0.64      1.76 o 
   4   6   8      146.29      115.61      8.05 o 
   5   6   8      264.87      290.09     17.08 o 
   6   6   8        7.74        4.27      3.31 o 
   7   6   8        1.04       -3.66      3.81 o 
   8   6   8       69.55       68.29     10.17 o 
  -9   7   8       12.27       16.49      7.30 o 
  -8   7   8       39.38       42.25      9.97 o 
  -7   7   8       19.21       17.03      7.57 o 
  -6   7   8      142.12      163.04     12.01 o 
  -5   7   8       11.36       14.48      4.57 o 
  -4   7   8        5.66        3.63      4.10 o 
  -3   7   8      107.51      127.69      9.08 o 
  -2   7   8      362.65      347.21     17.91 o 
  -1   7   8      170.92      167.81      9.92 o 
   0   7   8      468.61      478.32     21.57 o 
   1   7   8      219.06      224.95     12.42 o 
   2   7   8      174.82      167.94      9.99 o 
   3   7   8       67.44       56.66      6.67 o 
   4   7   8       58.15       61.07      7.51 o 
   5   7   8        7.89        6.51      5.17 o 
   6   7   8       67.42       65.67      8.50 o 
   7   7   8       26.48       19.98      7.15 o 
   8   7   8       65.68       61.20     10.48 o 
  -8   8   8       99.30       87.33     10.41 o 
  -7   8   8       35.32       26.84      7.07 o 
  -6   8   8       54.18       46.08      7.84 o 
  -5   8   8       91.88       81.40      9.27 o 
  -4   8   8       76.16       74.78      7.72 o 
  -3   8   8       28.44       27.11      5.55 o 
  -2   8   8      140.63      162.79     12.19 o 
  -1   8   8      283.59      300.69     15.76 o 
   0   8   8      133.00      154.82     10.97 o 
   1   8   8      129.52      127.08      8.91 o 
   2   8   8      376.70      413.96     20.28 o 
   3   8   8       20.69       10.97      4.98 o 
   4   8   8       37.64       27.10      6.65 o 
   5   8   8       52.87       53.87      7.81 o 
   6   8   8       12.01        8.64      5.81 o 
   7   8   8       55.84       37.84      9.30 o 
  -7   9   8       63.83       68.92     11.42 o 
  -6   9   8       53.73       60.91      9.69 o 
  -5   9   8       22.56        7.51      7.82 o 
  -4   9   8      239.77      223.07     15.15 o 
  -3   9   8      157.17      159.35     11.44 o 
  -2   9   8       81.37       84.00      8.48 o 
  -1   9   8        0.70        4.35      4.84 o 
   0   9   8      197.87      211.40     13.55 o 
   1   9   8       13.11       11.97      4.91 o 
   2   9   8       28.14       26.04      6.27 o 
   3   9   8       74.33       66.12      8.27 o 
   4   9   8      181.69      179.41     14.42 o 
   5   9   8       57.43       43.19      8.44 o 
   6   9   8       70.68       65.32      9.92 o 
   7   9   8       84.03       64.58     10.74 o 
  -7  10   8      126.62      102.76     12.32 o 
  -6  10   8       27.07       11.68      6.54 o 
  -5  10   8      120.46      138.09     13.76 o 
  -4  10   8        8.15        7.05      5.64 o 
  -3  10   8       88.09       70.11      8.22 o 
  -2  10   8       12.84       15.76      5.90 o 
  -1  10   8       96.16       95.81      9.02 o 
   0  10   8       50.90       63.55      8.77 o 
   1  10   8       84.26      101.83      9.15 o 
   2  10   8       54.03       53.62      7.71 o 
   3  10   8      274.59      299.73     18.96 o 
   4  10   8       44.80       31.93      6.91 o 
   5  10   8       43.27       44.92      9.05 o 
   6  10   8       32.59       23.17      7.90 o 
  -6  11   8       27.48       29.51      8.40 o 
  -5  11   8       47.83       40.32     10.91 o 
  -4  11   8       30.48       24.09      9.08 o 
  -3  11   8       76.02       58.28      9.14 o 
  -2  11   8       99.38       93.87      9.07 o 
  -1  11   8       24.45       27.07      6.73 o 
   0  11   8        0.10        5.97      5.97 o 
   1  11   8       16.49        7.62      5.84 o 
   2  11   8       79.10       80.54     10.61 o 
   3  11   8       16.48       14.05      6.54 o 
   5  11   8       52.77       34.81      9.15 o 
  -4  12   8       11.32       21.70      7.97 o 
  -3  12   8       60.46       57.84      9.44 o 
  -2  12   8        8.77        3.17      9.18 o 
  -1  12   8       69.03       66.07      9.27 o 
   0  12   8        7.53        4.34      6.11 o 
   1  12   8      135.65      163.26     14.89 o 
   2  12   8       19.22        9.57      6.81 o 
   3  12   8        2.28        4.87      7.14 o 
   4  12   8        9.43       -0.16      6.65 o 
  -2  13   8       72.02       60.47     10.27 o 
  -1  13   8       35.18       36.87      8.91 o 
   0  13   8       16.02        1.44      6.87 o 
   1  13   8        7.42       -4.17      7.07 o 
  -3  -5   9       49.49       52.00      7.52 o 
  -2  -5   9      644.17      637.67     28.98 o 
  -1  -5   9      444.53      456.16     21.37 o 
   0  -5   9       36.10       37.49      5.50 o 
   1  -5   9      238.14      268.08     15.05 o 
   2  -5   9      288.16      297.30     10.89 o 
   3  -5   9       97.84      101.27      6.19 o 
   4  -5   9        3.78        3.66      6.97 o 
  -5  -4   9       40.51       26.99      5.10 o 
  -4  -4   9      188.47      185.29     11.79 o 
  -3  -4   9      191.50      193.53     12.07 o 
  -2  -4   9       40.57       45.55      5.68 o 
  -1  -4   9      105.21       87.68      7.28 o 
   0  -4   9      435.78      435.10     20.36 o 
   1  -4   9      176.91      195.50     11.09 o 
   2  -4   9       60.78       62.59      4.32 o 
   3  -4   9      191.44      199.81     11.69 o 
   4  -4   9       94.51       91.72      5.70 o 
   5  -4   9       25.85       25.84      3.80 o 
   6  -4   9       93.80       57.46      8.64 o 
   7  -4   9       29.98       24.23      6.64 o 
  -5  -3   9       26.85       22.76      4.75 o 
  -4  -3   9     1021.77     1098.73     30.76 o 
  -3  -3   9       36.00       27.27      4.71 o 
  -2  -3   9       45.92       34.14      4.85 o 
  -1  -3   9      209.75      201.54     10.82 o 
   0  -3   9       97.71       91.37      7.07 o 
   1  -3   9       95.43       94.79      3.03 o 
   2  -3   9       59.00       47.03      9.50 o 
   3  -3   9      105.58      102.13      5.17 o 
   4  -3   9      442.80      451.65     15.44 o 
   5  -3   9       11.06        6.86      3.15 o 
   6  -3   9      307.99      339.81     18.66 o 
   7  -3   9       53.51       48.00      7.12 o 
   8  -3   9       17.90        9.27      6.13 o 
  -7  -2   9      248.36      268.41     22.18 o 
  -6  -2   9      117.85      123.70     16.38 o 
  -5  -2   9       91.46       98.05     16.44 o 
  -4  -2   9       75.76       80.42      9.07 o 
  -3  -2   9      181.28      184.94     17.08 o 
  -2  -2   9      107.77      110.12      3.45 o 
  -1  -2   9      203.65      210.00      5.53 o 
   0  -2   9       19.51       14.95      1.32 o 
   1  -2   9       21.96       24.08      1.80 o 
   2  -2   9      263.41      298.35      8.61 o 
   3  -2   9      476.55      496.15     16.06 o 
   4  -2   9      286.58      289.24     29.91 o 
   5  -2   9       21.35       22.29      3.45 o 
   6  -2   9       49.01       52.20      8.61 o 
   7  -2   9       62.46       57.91      6.64 o 
   8  -2   9       22.08       11.05      6.10 o 
   9  -2   9        2.24        3.30      7.44 o 
  -8  -1   9      130.23      106.96      8.93 o 
  -7  -1   9       13.18       13.22      6.38 o 
  -6  -1   9        0.46       -1.07      2.93 o 
  -5  -1   9      288.45      298.54     22.67 o 
  -4  -1   9       13.32       12.71      3.91 o 
  -3  -1   9      502.30      546.81     13.28 o 
  -2  -1   9      503.30      502.68     15.46 o 
  -1  -1   9      108.50      118.43      4.06 o 
   0  -1   9      138.91      146.16     14.04 o 
   1  -1   9       83.20       93.90      4.45 o 
   2  -1   9      327.46      317.68     10.16 o 
   3  -1   9      289.30      286.54     10.45 o 
   4  -1   9        8.88        6.72      2.57 o 
   5  -1   9      199.07      207.57      8.79 o 
   6  -1   9        4.32        3.97      3.08 o 
   7  -1   9       66.42       59.39      5.18 o 
   8  -1   9       82.83       78.70     11.18 o 
   9  -1   9       18.45       17.45      7.74 o 
  -8   0   9       50.92       40.34      4.34 o 
  -7   0   9        5.25        2.44      4.00 o 
  -6   0   9        6.66       10.90      2.94 o 
  -5   0   9        7.13        6.84      2.44 o 
  -4   0   9        9.27        7.05      2.15 o 
  -3   0   9      494.56      493.16     15.41 o 
  -2   0   9      224.89      246.96      8.84 o 
  -1   0   9       40.66       52.98      3.48 o 
   0   0   9        5.86        6.15      1.75 o 
   1   0   9      521.23      559.65     16.31 o 
   2   0   9      180.57      186.15      7.35 o 
   3   0   9        0.69        3.42      2.35 o 
   4   0   9        1.69        2.74      2.09 o 
   5   0   9       54.76       48.82     14.76 o 
   6   0   9        0.39       -1.56      2.80 o 
   7   0   9      105.18      101.75      7.37 o 
   8   0   9       61.91       38.59      7.85 o 
   9   0   9       97.86       75.55     11.31 o 
  -8   1   9      130.27      119.29      7.16 o 
  -7   1   9       13.35       15.17      4.65 o 
  -6   1   9        0.48       -0.93      1.92 o 
  -5   1   9      289.11      293.18     11.61 o 
  -4   1   9       13.65       14.48      2.26 o 
  -3   1   9      501.77      560.38     16.73 o 
  -2   1   9      503.47      503.75     14.42 o 
  -1   1   9      108.91      112.80      5.07 o 
   0   1   9      139.59      145.98      5.89 o 
   1   1   9       83.05       95.53      5.75 o 
   2   1   9      327.49      336.58     30.26 o 
   3   1   9      290.44      303.55     10.22 o 
   4   1   9        9.14        5.47      2.10 o 
   5   1   9      198.63      206.05     16.88 o 
   6   1   9        4.39       -0.25      2.55 o 
   7   1   9       66.40       60.93      8.36 o 
   8   1   9       82.81       78.77      9.61 o 
   9   1   9       18.44       19.42      9.62 o 
  -9   2   9       27.30       22.55      6.33 o 
  -8   2   9       12.89       12.18      5.35 o 
  -7   2   9      247.44      271.43     10.93 o 
  -6   2   9      117.75      111.47     18.61 o 
  -5   2   9       91.92       86.05      5.35 o 
  -4   2   9       75.54       80.77      5.41 o 
  -3   2   9      181.21      186.42      7.59 o 
  -2   2   9      107.35       94.71      6.37 o 
  -1   2   9      203.22      196.76      9.71 o 
   0   2   9       19.54       18.95      3.27 o 
   1   2   9       22.22       18.99      3.47 o 
   2   2   9      263.85      269.03     12.98 o 
   3   2   9      475.93      481.64     19.69 o 
   4   2   9      285.57      282.44     14.05 o 
   5   2   9       21.58       13.76      3.57 o 
   6   2   9       48.81       51.49      4.21 o 
   7   2   9       62.53       57.11      5.07 o 
   8   2   9       22.22       12.79      6.48 o 
   9   2   9        2.28       -9.10      9.10 o 
  -9   3   9        7.54        3.56      7.77 o 
  -8   3   9       89.15       70.66      8.90 o 
  -7   3   9       73.56       71.11      5.21 o 
  -6   3   9      139.95      156.59     10.67 o 
  -5   3   9       26.83       26.50      3.39 o 
  -4   3   9     1021.94     1109.14     32.22 o 
  -3   3   9       36.05       34.35      4.91 o 
  -2   3   9       45.59       52.40      4.63 o 
  -1   3   9      209.45      229.95     11.04 o 
   0   3   9       97.36       90.84      6.88 o 
   1   3   9       95.98       87.30      6.13 o 
   2   3   9       59.36       52.09      3.64 o 
   3   3   9      105.32      107.86      6.41 o 
   4   3   9      442.40      468.17     22.10 o 
   5   3   9       11.09       13.68      4.34 o 
   6   3   9      309.05      333.20     20.76 o 
   7   3   9       53.87       40.25      4.40 o 
   8   3   9       17.89       13.22      7.41 o 
   9   3   9        2.64        6.95      6.80 o 
  -8   4   9       93.06       87.91      9.50 o 
  -7   4   9       75.05       66.29     16.88 o 
  -6   4   9        5.60        8.40      2.81 o 
  -5   4   9       40.84       31.56      3.75 o 
  -4   4   9      189.02      186.12     11.57 o 
  -3   4   9      191.01      195.76     10.81 o 
  -2   4   9       40.04       34.11      4.63 o 
  -1   4   9      104.39      113.71      7.77 o 
   0   4   9      435.67      467.93     20.38 o 
   1   4   9      178.01      175.22     10.58 o 
   2   4   9       60.40       59.81      3.81 o 
   3   4   9      191.99      181.89     10.15 o 
   4   4   9       95.00       91.60      6.45 o 
   5   4   9       25.83       17.59      4.33 o 
   6   4   9       94.17       78.45      7.20 o 
   7   4   9       29.98       22.25      5.28 o 
   8   4   9       54.61       40.15     10.62 o 
  -8   5   9       60.95       38.47      7.82 o 
  -7   5   9      100.47       99.22      6.80 o 
  -6   5   9       16.83       12.45      3.75 o 
  -5   5   9       21.38       15.59      4.41 o 
  -4   5   9       35.01       34.62      5.20 o 
  -3   5   9       50.13       50.70      6.64 o 
  -2   5   9      642.55      696.87     28.63 o 
  -1   5   9      444.32      445.84     19.96 o 
   0   5   9       36.70       36.85      5.05 o 
   1   5   9      238.72      292.48     14.88 o 
   5   5   9       13.34        6.65      6.65 o 
   6   5   9       16.92       -1.83      4.48 o 
   7   5   9       87.18       70.26      9.64 o 
   8   5   9       58.05       36.37      8.64 o 
  -8   6   9       23.11       26.31      9.20 o 
  -7   6   9       10.94        8.81      3.85 o 
  -6   6   9      211.38      230.98     15.81 o 
  -5   6   9       16.72       15.99      5.03 o 
  -4   6   9        3.98       -0.79      5.18 o 
  -3   6   9      212.58      223.17     13.79 o 
  -2   6   9      153.60      169.36     10.71 o 
  -1   6   9       56.47       64.22      6.92 o 
   0   6   9       41.50       23.76      6.03 o 
   1   6   9      355.51      385.86     18.65 o 
   2   6   9      166.02      150.28     10.94 o 
   3   6   9       16.20        6.31      4.15 o 
   4   6   9      104.16       97.92      9.15 o 
   5   6   9       72.80       71.51      8.15 o 
   6   6   9       47.50       39.55      9.97 o 
   7   6   9       52.52       32.88      8.81 o 
   8   6   9       30.67        7.97      7.81 o 
  -8   7   9       55.12       34.15      8.04 o 
  -7   7   9       35.81       30.90      6.91 o 
  -6   7   9       27.03       16.26      5.63 o 
  -5   7   9      355.88      385.49     21.56 o 
  -4   7   9       70.84       77.95      7.52 o 
  -3   7   9      199.21      214.62     13.61 o 
  -2   7   9       57.39       63.42      7.00 o 
  -1   7   9        4.07        9.97      5.63 o 
   0   7   9       11.07       10.24      4.38 o 
   1   7   9       81.41       92.91      8.54 o 
   2   7   9       81.93       96.81      8.58 o 
   3   7   9      141.50      134.27     10.61 o 
   4   7   9       76.81       81.63      8.80 o 
   5   7   9      231.44      239.86     15.96 o 
   6   7   9        8.04        6.64      5.64 o 
   7   7   9       44.40       48.60      8.95 o 
  -7   8   9       99.21      111.84     12.05 o 
  -6   8   9      103.86      114.87     11.55 o 
  -5   8   9      106.62      109.41     10.77 o 
  -4   8   9       60.63       57.14      8.28 o 
  -3   8   9       35.84       34.27      7.24 o 
  -2   8   9       43.94       48.39      6.98 o 
  -1   8   9       13.52       13.79      5.13 o 
   0   8   9      110.64      103.83      8.60 o 
   1   8   9       74.40       66.17      7.85 o 
   2   8   9      106.74      121.98     10.37 o 
   3   8   9      268.18      255.65     16.88 o 
   4   8   9      108.72      119.08     12.75 o 
   5   8   9       43.64       33.77      7.78 o 
   6   8   9       71.51       83.07     10.92 o 
   7   8   9        9.57        5.63      7.77 o 
  -7   9   9       43.41       45.01      9.48 o 
  -6   9   9       14.44       20.15      6.83 o 
  -5   9   9        7.20        4.04      5.74 o 
  -4   9   9      191.69      187.73     15.16 o 
  -3   9   9      128.44      130.68     12.42 o 
  -2   9   9        8.35       -2.53      6.65 o 
  -1   9   9      195.72      206.95     14.76 o 
   0   9   9      116.58      121.11     11.48 o 
   1   9   9       42.25       23.44      6.67 o 
   2   9   9       13.78       21.95      6.38 o 
   3   9   9      105.91      111.29     11.02 o 
   4   9   9       93.94       96.35     10.88 o 
   5   9   9        6.77        7.75      6.92 o 
   6   9   9       27.09       17.46      7.74 o 
  -6  10   9        4.07       -1.54      9.27 o 
  -5  10   9        8.81        5.73      6.65 o 
  -4  10   9      106.92      129.19     11.69 o 
  -3  10   9       31.16       26.14      6.74 o 
  -2  10   9       27.07       24.49      6.64 o 
  -1  10   9      107.88      117.37     11.02 o 
   0  10   9      155.02      209.98     15.65 o 
   1  10   9       50.58       52.36      9.41 o 
   2  10   9       77.53       76.29     10.11 o 
   3  10   9        1.20        6.87      5.88 o 
   4  10   9        1.81        0.99      6.73 o 
   5  10   9       10.80       28.36     10.49 o 
  -5  11   9       34.26       34.28      8.34 o 
  -4  11   9       31.63       27.93      8.22 o 
  -3  11   9       16.44        9.07      6.57 o 
  -2  11   9      132.66      145.91     13.58 o 
  -1  11   9       44.91       41.65      8.60 o 
   0  11   9       20.08       16.19      6.41 o 
   1  11   9       43.07       38.08     10.32 o 
   2  11   9       49.58       44.28      8.60 o 
   3  11   9       42.91       31.73      8.47 o 
   4  11   9       16.18       19.88     10.91 o 
  -3  12   9       16.33        8.58     10.14 o 
  -2  12   9       33.72       31.27      8.34 o 
  -1  12   9       16.97        9.02      6.65 o 
   0  12   9        2.00       -6.38      6.70 o 
   1  12   9       64.46       61.98     12.05 o 
   2  12   9       42.57       55.47     12.27 o 
  -1  -6  10       42.33       40.22      6.35 o 
   0  -6  10       35.41       27.60      5.53 o 
   1  -6  10       90.61       79.50      7.95 o 
  -4  -5  10       74.81       50.06      7.22 o 
  -3  -5  10      175.71      162.70     11.47 o 
  -2  -5  10       22.70       25.06      6.67 o 
  -1  -5  10       15.65       19.93      4.87 o 
   0  -5  10       10.36       13.41      4.35 o 
   1  -5  10       83.17       93.04      8.07 o 
   2  -5  10       24.89       27.13      5.14 o 
   4  -5  10       23.22       25.40     10.59 o 
  -5  -4  10       23.12       17.73      6.90 o 
  -4  -4  10       67.86       65.38      7.68 o 
  -3  -4  10        8.98       -1.30      3.41 o 
  -2  -4  10      116.27       99.91      8.44 o 
  -1  -4  10       18.44       21.97      6.30 o 
   0  -4  10      233.31      248.19     14.21 o 
   1  -4  10       48.32       43.92      5.94 o 
   2  -4  10        7.00        7.85      2.75 o 
   3  -4  10      109.46      115.59     15.02 o 
   4  -4  10       60.25       55.04      9.88 o 
   5  -4  10      130.59      150.19     16.35 o 
   6  -4  10       83.62       66.09      6.25 o 
   7  -4  10       35.59       40.61     10.39 o 
  -5  -3  10        0.70        1.97      3.93 o 
  -4  -3  10        3.24       -3.58      5.05 o 
  -3  -3  10      394.98      430.58     22.97 o 
  -2  -3  10       18.46       13.29      5.67 o 
  -1  -3  10      577.43      633.79     27.40 o 
   0  -3  10       23.94       25.73      6.11 o 
   1  -3  10      207.25      216.90     14.44 o 
   2  -3  10       43.88       41.44      4.06 o 
   3  -3  10      144.64      146.31     15.73 o 
   4  -3  10        4.06        4.15      2.69 o 
   5  -3  10        1.25        6.82      3.51 o 
   6  -3  10       64.14       51.48      4.92 o 
   7  -3  10       89.40       90.75     11.04 o 
  -7  -2  10        3.90        5.11      4.78 o 
  -6  -2  10       62.84       52.74      8.20 o 
  -5  -2  10      111.91      103.66      9.48 o 
  -4  -2  10      141.62      149.92     10.28 o 
  -3  -2  10       52.09       39.71      5.85 o 
  -2  -2  10      114.47      100.23      8.45 o 
  -1  -2  10        5.50        9.40      3.88 o 
   0  -2  10      453.37      489.33     15.08 o 
   1  -2  10       25.90       29.18      2.41 o 
   2  -2  10       26.16       29.63      6.91 o 
   3  -2  10      143.65      144.20     13.79 o 
   4  -2  10       28.22       30.12      3.97 o 
   5  -2  10        6.89        5.49      3.08 o 
   6  -2  10      121.95      134.60      7.49 o 
   7  -2  10        4.52        5.25      5.25 o 
  -8  -1  10       19.13        7.78      4.97 o 
  -7  -1  10       62.36       50.52      8.37 o 
  -6  -1  10       60.71       35.94      6.04 o 
  -5  -1  10      348.81      356.33     34.52 o 
  -4  -1  10      300.38      334.67     25.14 o 
  -3  -1  10       92.16      102.00      8.24 o 
  -2  -1  10      211.24      224.69      9.00 o 
  -1  -1  10      125.62      137.98     10.32 o 
   0  -1  10       55.36       61.41      3.62 o 
   1  -1  10      119.56      122.29      5.47 o 
   2  -1  10       64.87       62.89      7.43 o 
   3  -1  10       32.44       25.86      3.48 o 
   4  -1  10      226.93      221.53     13.92 o 
   5  -1  10      272.83      304.08     12.65 o 
   6  -1  10       24.09       14.55      3.78 o 
   7  -1  10       13.57        9.50      5.57 o 
   8  -1  10       34.53       19.32      7.87 o 
  -8   0  10        5.50        1.31      4.60 o 
  -7   0  10        9.88        4.34      3.09 o 
  -6   0  10      344.13      375.54     16.53 o 
  -5   0  10       20.34       19.42      2.87 o 
  -4   0  10       13.75       11.65      4.28 o 
  -3   0  10        3.54        2.21      2.88 o 
  -2   0  10       30.17       31.91      2.91 o 
  -1   0  10        7.91       10.19      3.78 o 
   0   0  10       87.58       81.58      4.44 o 
   1   0  10        1.28        1.10      1.82 o 
   2   0  10      373.94      375.15     31.53 o 
   3   0  10       32.68       23.86      3.01 o 
   4   0  10      343.40      364.96     25.87 o 
   5   0  10       27.29       20.05      3.36 o 
   6   0  10       34.22       34.65      9.69 o 
   7   0  10        4.31        4.77      3.39 o 
   8   0  10        2.59        0.49      5.54 o 
  -8   1  10       19.12        6.76     11.27 o 
  -7   1  10       62.60       53.83      4.66 o 
  -6   1  10       60.32       56.91      4.79 o 
  -5   1  10      348.48      393.66     38.78 o 
  -4   1  10      300.26      328.82     30.29 o 
  -3   1  10       92.22       96.55      5.35 o 
  -2   1  10      211.66      241.01      9.29 o 
  -1   1  10      125.68      131.44      5.76 o 
   0   1  10       54.79       63.68      4.16 o 
   1   1  10      119.09      124.74      5.91 o 
   2   1  10       64.72       52.30      4.95 o 
   3   1  10       32.74       32.93      3.62 o 
   4   1  10      226.50      237.44     11.32 o 
   5   1  10      272.32      289.39     12.55 o 
   6   1  10       24.39       22.39      9.42 o 
   7   1  10       13.49        3.45      3.27 o 
   8   1  10       34.35       21.12      6.98 o 
  -8   2  10       41.67        4.88      4.88 o 
  -7   2  10        3.79        3.90      3.10 o 
  -6   2  10       63.18       70.60      6.98 o 
  -5   2  10      112.17      117.42     16.58 o 
  -4   2  10      141.46      131.20     12.21 o 
  -3   2  10       52.28       49.93      4.01 o 
  -2   2  10      114.91      122.48      5.91 o 
  -1   2  10        5.52        4.53      2.39 o 
   0   2  10      453.36      487.51     21.99 o 
   1   2  10       25.68       31.69      5.63 o 
   2   2  10       26.25       18.58      2.46 o 
   3   2  10      143.38      153.54     27.43 o 
   4   2  10       28.45       26.83      3.38 o 
   5   2  10        7.01        3.62      2.57 o 
   6   2  10      121.77      128.21     20.66 o 
   7   2  10        4.44       11.55      4.45 o 
   8   2  10        4.46        6.08      6.41 o 
  -7   3  10      106.20       96.61      9.57 o 
  -6   3  10       31.24       19.97      3.81 o 
  -5   3  10        0.62        2.84      3.70 o 
  -4   3  10        3.12        1.90      2.56 o 
  -3   3  10      394.77      441.01     15.06 o 
  -2   3  10       18.44       16.75      3.80 o 
  -1   3  10      578.54      645.68     26.89 o 
   0   3  10       24.17       26.02      4.20 o 
   1   3  10      206.60      216.03     12.62 o 
   5   3  10        1.35        0.00      3.78 o 
   6   3  10       63.93       73.25      7.97 o 
   7   3  10       88.99       18.33      5.71 o 
   8   3  10        1.25        3.13      6.75 o 
  -7   4  10       82.96       80.81      6.66 o 
  -6   4  10      129.57      144.06      8.27 o 
  -5   4  10       23.06       28.82      4.31 o 
  -4   4  10       67.88       70.25     11.79 o 
  -3   4  10        8.99        9.42      3.77 o 
  -2   4  10      116.63      133.66      9.04 o 
  -1   4  10       18.24       19.96      4.31 o 
   0   4  10      232.55      245.20     13.15 o 
   1   4  10       48.63       52.86      6.53 o 
   7   4  10       35.48        2.77      4.47 o 
  -8   5  10       25.63       22.93      7.48 o 
  -7   5  10       25.24       19.26      5.99 o 
  -6   5  10      128.21      133.96     14.54 o 
  -5   5  10      351.19      438.70     20.76 o 
  -4   5  10       74.37       58.81      6.43 o 
  -3   5  10      175.61      187.77     11.67 o 
  -2   5  10       22.49       21.47      4.58 o 
  -1   5  10       15.84        7.82      4.94 o 
   0   5  10       10.40       17.26      4.20 o 
   1   5  10       83.05       87.83      8.00 o 
   2   5  10       25.41       26.26      5.25 o 
   3   5  10       15.92        6.25      4.17 o 
   5   5  10      317.77      342.98     20.20 o 
   6   5  10       65.73       48.25      8.42 o 
   7   5  10       13.72        7.60      6.94 o 
  -7   6  10       21.03       14.13      4.72 o 
  -6   6  10      175.23      194.31     11.34 o 
  -5   6  10       24.74       35.71      7.95 o 
  -4   6  10       11.04        3.11      4.06 o 
  -3   6  10       49.31       67.27      8.30 o 
  -2   6  10       34.69       41.94      6.00 o 
  -1   6  10       42.27       41.75      6.85 o 
   0   6  10       35.52       41.25      6.28 o 
   1   6  10       90.80      110.77      9.94 o 
   2   6  10      146.27      166.27     12.81 o 
   3   6  10        6.29        5.27      4.44 o 
   4   6  10      169.02      180.48     12.72 o 
   5   6  10       46.52       31.87      7.44 o 
   6   6  10       11.43        8.60      6.77 o 
   7   6  10       11.29       -2.14      6.44 o 
  -7   7  10       20.98       13.46      4.68 o 
  -6   7  10       42.56       31.88      7.31 o 
  -5   7  10       64.45       73.40      9.17 o 
  -4   7  10       45.42       51.42      6.54 o 
  -3   7  10        1.94        6.08      4.37 o 
  -2   7  10      297.13      327.47     17.59 o 
  -1   7  10      135.48      175.81     11.98 o 
   0   7  10      138.38      154.71     11.29 o 
   1   7  10       55.88       55.19      7.47 o 
   2   7  10      104.92      113.44     10.31 o 
   3   7  10       13.23       21.02      5.91 o 
   4   7  10       37.44       28.81      7.74 o 
   5   7  10       33.79       22.59      7.58 o 
   6   7  10       25.33       29.86     10.07 o 
  -5   8  10        9.58       14.38      8.04 o 
  -4   8  10       48.73       54.06      7.44 o 
  -3   8  10       95.37       75.25      8.74 o 
  -2   8  10       33.79       26.09      6.28 o 
  -1   8  10      139.38      134.99     10.98 o 
   0   8  10      171.32      212.92     14.81 o 
   1   8  10       85.36       76.73      8.60 o 
   2   8  10       59.20       56.90      8.15 o 
   3   8  10       32.09       24.57      6.55 o 
   4   8  10        4.62       -6.24      6.24 o 
   5   8  10        9.64        6.08      6.58 o 
   6   8  10       32.94       45.58      9.38 o 
  -5   9  10        4.09        2.93      6.01 o 
  -4   9  10      210.25      239.80     18.02 o 
  -3   9  10       73.49       65.15      8.88 o 
  -2   9  10       37.23       29.03      7.07 o 
  -1   9  10       70.17       71.15      8.72 o 
   0   9  10       86.51       86.74     11.21 o 
   1   9  10       25.58       16.13      6.14 o 
   2   9  10       74.05       92.61     10.25 o 
   3   9  10       28.74       19.59      7.34 o 
   4   9  10      116.47      107.20     11.95 o 
   5   9  10        1.15        5.41     10.17 o 
  -4  10  10        6.72        3.08      6.33 o 
  -3  10  10      110.78      115.48     12.45 o 
  -2  10  10       28.64       33.51      9.55 o 
  -1  10  10       37.27       28.46      7.11 o 
   0  10  10        7.14       18.19      7.02 o 
   1  10  10       32.24       20.26      6.91 o 
   2  10  10       15.64       -1.13      5.83 o 
   3  10  10      246.96      283.62     21.83 o 
   4  10  10       36.56       21.50      8.64 o 
  -3  11  10       83.34       76.23     11.01 o 
  -2  11  10      100.55      109.06     12.68 o 
  -1  11  10        3.88        6.94      6.31 o 
   0  11  10        8.72       14.46      6.84 o 
   1  11  10       11.69        1.60      9.61 o 
   2  11  10      105.90       89.58     12.42 o 
  -1  -6  11       61.60       45.09      6.84 o 
   0  -6  11       13.34       12.01      5.35 o 
   1  -6  11      319.81      345.42     22.76 o 
  -4  -5  11        3.02        0.33      4.93 o 
  -3  -5  11       31.76       38.71      7.35 o 
  -2  -5  11      463.33      513.95     23.59 o 
  -1  -5  11      108.54      114.00      9.58 o 
   0  -5  11       68.60       60.10      8.41 o 
   1  -5  11       16.31       19.96      5.64 o 
   2  -5  11      139.85      144.30     12.07 o 
   3  -5  11       43.11       39.23      5.87 o 
   4  -5  11        8.90        9.17      4.34 o 
  -5  -4  11       45.34       28.57      6.74 o 
  -4  -4  11       62.25       62.94      8.34 o 
  -3  -4  11      119.09      109.17     10.59 o 
  -2  -4  11        5.63        8.61      4.71 o 
  -1  -4  11       26.40       16.51      5.18 o 
   0  -4  11      182.51      215.49     13.89 o 
   1  -4  11       35.25       35.62      6.74 o 
   2  -4  11       50.13       40.28      6.40 o 
   3  -4  11      148.09      134.24     10.87 o 
   4  -4  11       16.15       13.23      4.15 o 
   5  -4  11        5.63        0.01      4.71 o 
   6  -4  11        8.45        0.56      3.79 o 
  -6  -3  11       55.68       21.86      6.74 o 
  -5  -3  11        0.56        3.11      4.58 o 
  -4  -3  11      344.02      379.97     25.02 o 
  -3  -3  11       12.65        4.40      4.07 o 
  -2  -3  11       13.27        6.83      4.38 o 
  -1  -3  11       61.95       58.11      7.28 o 
   0  -3  11       23.06       10.32      4.51 o 
   1  -3  11       30.38       30.16      5.77 o 
   2  -3  11      113.94      122.86     10.07 o 
   3  -3  11       34.14       29.20      7.75 o 
   4  -3  11       75.41       77.15     10.21 o 
   5  -3  11        0.64        4.77      3.81 o 
   6  -3  11      166.42      120.54     65.11 o 
  -7  -2  11      157.52      152.99     13.02 o 
  -6  -2  11       38.53       38.17      7.37 o 
  -5  -2  11       14.32       10.29      5.23 o 
  -4  -2  11       34.54       29.56      7.02 o 
  -3  -2  11       70.21       61.67      8.81 o 
  -2  -2  11       25.96       26.87      7.01 o 
  -1  -2  11       39.89       41.41      6.01 o 
   0  -2  11       19.15       22.80      6.31 o 
   1  -2  11        1.56        9.97      5.95 o 
   2  -2  11       79.99       75.70      7.67 o 
   3  -2  11      155.71      151.22     17.26 o 
   4  -2  11       67.66       56.01      4.74 o 
   5  -2  11       20.40       13.34      3.82 o 
   6  -2  11        5.37        1.95      3.55 o 
  -7  -1  11        6.73        0.66      4.91 o 
  -5  -1  11       84.42       68.84      8.01 o 
  -4  -1  11        2.89        4.58      4.43 o 
  -3  -1  11      128.95      121.77     10.17 o 
  -2  -1  11      162.72      164.44     11.97 o 
  -1  -1  11       86.72      105.70     10.47 o 
   0  -1  11       47.68       44.39      6.34 o 
   1  -1  11       47.25       57.56      6.42 o 
   2  -1  11       86.20       98.41      5.14 o 
   3  -1  11       22.60       12.99      3.41 o 
   4  -1  11       17.66       13.36      3.47 o 
   5  -1  11       42.05       44.62      8.56 o 
   6  -1  11       19.21       10.59      5.00 o 
  -7   0  11        2.02        8.32      5.71 o 
  -6   0  11        0.01        4.74      6.87 o 
  -5   0  11       50.56       24.10      5.57 o 
  -4   0  11        1.20        6.75      4.61 o 
  -3   0  11       90.67       91.70      5.41 o 
  -2   0  11       68.98       64.73      9.69 o 
  -1   0  11       55.22       72.58      4.47 o 
   0   0  11        1.18        2.32      3.04 o 
   1   0  11      359.29      411.62     14.72 o 
   2   0  11       33.21       26.32      6.33 o 
   3   0  11       20.37       18.91      9.66 o 
   4   0  11        0.43       -1.53      2.80 o 
   5   0  11        2.95        3.64      3.02 o 
   6   0  11        1.07        1.03      3.03 o 
  -7   1  11        6.70        3.26      5.05 o 
  -6   1  11       19.60       14.24      7.52 o 
  -5   1  11       84.26       78.67      8.02 o 
  -4   1  11        3.10       -0.68      2.78 o 
  -3   1  11      129.51      128.86      6.95 o 
  -2   1  11      163.23      182.97      8.50 o 
  -1   1  11       86.74       85.58      5.99 o 
   0   1  11       47.98       59.30      8.39 o 
   1   1  11       47.16       52.70      8.21 o 
   2   1  11       85.28       92.59      7.52 o 
   3   1  11       22.51       23.13      5.63 o 
   4   1  11       18.02       18.09      5.08 o 
   5   1  11       41.96       37.52      6.44 o 
   6   1  11       19.22        8.87      4.83 o 
   7   1  11       24.02       31.23      8.62 o 
  -7   2  11      157.77      135.27     12.55 o 
  -6   2  11       38.41       30.13      4.58 o 
  -5   2  11       14.47        9.78      4.22 o 
  -4   2  11       34.56       29.39      3.69 o 
  -3   2  11       70.72       72.37      5.14 o 
  -2   2  11       25.99       21.22      3.73 o 
  -1   2  11       39.66       34.49      4.77 o 
   0   2  11       19.21       21.78      3.63 o 
   1   2  11        1.49        1.87      2.77 o 
   2   2  11       79.90      104.47     16.26 o 
   3   2  11      155.34      194.58     12.94 o 
   4   2  11       67.70       69.32      8.45 o 
   5   2  11       20.54       23.92      7.08 o 
   6   2  11        5.39       -4.04      4.04 o 
   7   2  11       79.21       79.29     11.42 o 
  -7   3  11        2.48       -4.40      5.05 o 
  -6   3  11       55.58       35.91      7.15 o 
  -5   3  11        0.54        2.26      3.09 o 
  -4   3  11      343.83      395.24     15.22 o 
  -3   3  11       12.63       14.71      3.51 o 
  -2   3  11       13.35       17.50      4.34 o 
  -1   3  11       62.03       62.86      4.85 o 
   0   3  11       22.93       15.49      5.11 o 
   1   3  11       30.52       35.18      5.65 o 
   2   3  11      113.55      134.92      9.45 o 
   3   3  11       34.23       38.42      6.65 o 
   4   3  11       75.13       78.30      9.12 o 
   5   3  11        0.62       -0.16      6.14 o 
   6   3  11      166.27      107.86     11.09 o 
   7   3  11       12.52        6.05      9.65 o 
  -7   4  11       50.54       44.35      8.00 o 
  -6   4  11       19.20        8.59      3.64 o 
  -5   4  11       45.54       44.03      7.40 o 
  -4   4  11       62.39       59.37      5.13 o 
  -3   4  11      118.94      129.70      7.28 o 
  -2   4  11        5.58        5.80      3.46 o 
  -1   4  11       26.45       27.97      4.90 o 
   0   4  11      182.54      193.09     12.51 o 
   1   4  11       35.17       27.59      6.13 o 
   2   4  11       50.05       53.62      6.67 o 
   6   4  11        8.54       -2.33      4.83 o 
  -7   5  11       19.22        4.24      6.04 o 
  -6   5  11        5.52       -3.91      4.20 o 
  -5   5  11        1.77        0.80      3.17 o 
  -4   5  11        3.00        3.27      4.21 o 
  -3   5  11       31.94       31.77      6.08 o 
  -2   5  11      463.09      575.60     24.69 o 
  -1   5  11      108.31      122.69      9.67 o 
   0   5  11       68.41       74.52      7.51 o 
   1   5  11       16.26       16.59      4.84 o 
   2   5  11      140.00      164.41     11.71 o 
   5   5  11       25.74       10.32      8.35 o 
   6   5  11       11.61        3.11      6.40 o 
  -6   6  11       70.22       52.44     10.93 o 
  -5   6  11       25.26       12.32      4.02 o 
  -4   6  11       21.34       21.55      5.90 o 
  -2   6  11       24.88       26.71      5.78 o 
  -1   6  11       61.77       69.86      7.58 o 
   0   6  11       13.34       11.48      4.94 o 
   1   6  11      319.99      358.30     20.36 o 
   2   6  11       28.36       33.07      6.17 o 
   3   6  11       37.37       36.34      7.01 o 
   4   6  11       36.85       20.26      8.67 o 
   5   6  11       28.46       29.47      7.85 o 
   6   6  11       17.14       19.00      8.52 o 
  -6   7  11        3.71        2.65      6.48 o 
  -5   7  11      168.23      142.83     14.56 o 
  -4   7  11      152.47      184.12     15.35 o 
  -3   7  11       76.66       71.39      8.84 o 
  -2   7  11       66.30       55.69      7.65 o 
  -1   7  11        7.42        7.40      4.88 o 
   0   7  11        0.57        5.25      4.93 o 
   1   7  11       78.19       93.64      9.01 o 
   2   7  11      140.45      161.49     13.45 o 
   3   7  11        3.06        9.11      8.30 o 
   4   7  11      126.20      119.00     12.74 o 
   5   7  11      116.40      127.89     13.09 o 
  -5   8  11       96.50       85.73     10.78 o 
  -4   8  11       17.75       17.99      6.47 o 
  -3   8  11      133.44      154.96     13.34 o 
  -2   8  11       33.74       39.39      6.85 o 
  -1   8  11        1.93       -1.41      4.71 o 
   0   8  11       34.18       38.11      7.78 o 
   1   8  11        0.74        1.60      4.97 o 
   2   8  11       10.59        2.74      5.48 o 
   3   8  11      256.23      294.76     20.66 o 
  -4   9  11      211.88      224.37     18.19 o 
  -3   9  11       47.59       41.16      8.48 o 
  -2   9  11        8.36        7.00      5.91 o 
  -1   9  11      177.45      182.35     15.89 o 
   0   9  11        0.04       -0.79      7.92 o 
   1   9  11        8.86       21.26      7.04 o 
   2   9  11      103.95       94.19     11.44 o 
   3   9  11       45.68       55.20     11.49 o 
   0  10  11      128.18      176.27     15.85 o 
   1  10  11       45.71       43.68      9.25 o 
   0  -6  12        3.51        1.46      5.03 o 
   1  -6  12       55.71       38.02      8.25 o 
  -4  -5  12       26.32       20.02      7.22 o 
  -3  -5  12       52.50       41.85      9.65 o 
  -2  -5  12       25.89       18.73      6.68 o 
   0  -5  12       54.07       64.07      8.91 o 
   1  -5  12       87.11       97.04     10.65 o 
   2  -5  12       23.48       20.08      8.51 o 
   3  -5  12       22.40       14.42      6.41 o 
   4  -5  12        1.90       -1.52      3.98 o 
   5  -5  12      124.24      115.44     12.98 o 
  -5  -4  12       32.88       15.76      8.38 o 
  -4  -4  12       37.41       31.26      7.52 o 
  -3  -4  12        1.28        0.49      4.90 o 
  -2  -4  12       25.34       16.92      7.65 o 
  -1  -4  12       79.67       84.80      9.74 o 
   0  -4  12      175.26      190.42     13.92 o 
   1  -4  12       68.72       59.34      8.37 o 
   2  -4  12        0.32        6.73      5.60 o 
   3  -4  12       56.61       62.04      8.14 o 
   4  -4  12       57.91       42.53      6.03 o 
   5  -4  12       14.39        8.83      4.43 o 
  -6  -3  12       22.94       10.85      6.58 o 
  -5  -3  12       44.22       52.60     10.65 o 
  -4  -3  12       10.86        8.34      5.73 o 
  -3  -3  12       52.98       31.34      7.67 o 
  -2  -3  12       10.32        1.78      4.73 o 
  -1  -3  12      392.77      428.59     26.99 o 
   0  -3  12        4.75       -0.33      6.47 o 
   1  -3  12       18.10       18.33      7.55 o 
   2  -3  12       23.38       19.66      5.60 o 
   3  -3  12        9.55        5.73      5.41 o 
   4  -3  12       21.37       14.74      5.70 o 
   5  -3  12       16.95        8.97      4.51 o 
  -7  -2  12       14.33        8.72      6.91 o 
  -6  -2  12       33.92       22.46      7.38 o 
  -5  -2  12       58.19       58.11      9.82 o 
  -4  -2  12       42.85       35.84      7.52 o 
  -3  -2  12        6.33        3.76      5.07 o 
  -2  -2  12       36.48       34.62      6.54 o 
  -1  -2  12       70.53       82.21      9.45 o 
   0  -2  12      430.97      492.73     27.76 o 
   1  -2  12       73.11       77.83      9.02 o 
   2  -2  12        9.09       21.13      7.52 o 
   3  -2  12       33.22       39.59      7.31 o 
   4  -2  12       34.03       39.19      6.80 o 
   5  -2  12        6.23        1.26      4.87 o 
  -7  -1  12       76.23       39.34      8.85 o 
  -6  -1  12        4.87        2.94      5.24 o 
  -5  -1  12      106.27       97.65     12.29 o 
  -4  -1  12       26.31       13.14      5.74 o 
  -3  -1  12       27.38       18.40      5.91 o 
  -2  -1  12       60.03       66.82      8.54 o 
  -1  -1  12      125.80      161.27     12.78 o 
   0  -1  12       91.61       98.91     10.27 o 
   1  -1  12      200.04      229.22     16.21 o 
   2  -1  12       26.15       27.79      6.27 o 
   3  -1  12       28.04       24.06      5.74 o 
   4  -1  12       13.91        7.58      7.11 o 
   5  -1  12      142.62      102.18     11.31 o 
  -7   0  12        0.25        0.66      6.04 o 
  -6   0  12      318.24      339.11     24.10 o 
  -5   0  12        0.41       -5.10      7.40 o 
  -4   0  12       13.67       14.68      6.10 o 
  -3   0  12       35.21       27.61      6.13 o 
  -2   0  12      202.16      241.30     18.05 o 
  -1   0  12        0.82       -0.99      4.63 o 
   0   0  12       18.28       20.35      5.91 o 
   1   0  12       10.24       10.09      5.38 o 
   2   0  12      248.02      277.83     18.90 o 
   3   0  12        1.12       11.19      6.71 o 
   4   0  12      115.71      129.66     11.72 o 
   5   0  12        8.00       12.24      7.22 o 
  -7   1  12       76.24       61.48      9.79 o 
  -6   1  12        4.84       -5.24      6.07 o 
  -5   1  12      106.27      103.29     11.39 o 
  -4   1  12       26.07       19.59      6.31 o 
  -3   1  12       27.31       23.17      6.00 o 
  -2   1  12       59.53       64.40      8.18 o 
  -1   1  12      125.80      127.46     11.49 o 
   0   1  12       92.17       98.78     10.09 o 
   1   1  12      199.81      215.32      9.70 o 
   2   1  12       26.24       24.44      4.07 o 
   3   1  12       28.03       25.84      7.55 o 
   4   1  12       14.05       19.05      6.04 o 
   5   1  12      142.35      117.64     11.64 o 
   6   1  12       13.43       -4.84      5.31 o 
  -7   2  12       14.41        5.38      8.80 o 
  -6   2  12       34.17       29.58      9.04 o 
  -5   2  12       57.87       39.32      7.97 o 
  -4   2  12       43.01       35.30      7.20 o 
  -3   2  12        6.47       14.46      5.55 o 
  -2   2  12       36.49       30.39      3.99 o 
  -1   2  12       70.23       70.65      5.73 o 
   0   2  12      431.00      515.73     17.21 o 
   1   2  12       73.55       80.82      9.65 o 
   2   2  12        9.05        8.81      3.31 o 
   3   2  12       33.24       41.44      8.87 o 
   4   2  12       33.97       29.77      6.84 o 
   5   2  12        6.34        4.08      5.18 o 
  -6   3  12       22.80        8.91      6.44 o 
  -5   3  12       44.38       31.56      7.68 o 
  -4   3  12       10.69       13.82      8.10 o 
  -3   3  12       53.25       40.38      4.52 o 
  -2   3  12       10.46        3.25      2.76 o 
  -1   3  12      392.88      412.03     45.78 o 
   0   3  12        4.70        6.88      5.37 o 
   1   3  12       17.91       16.53      4.18 o 
   2   3  12       23.16       14.59      5.91 o 
   3   3  12        9.27        3.91      3.84 o 
   4   3  12       21.53       31.10      7.34 o 
   5   3  12       16.92       15.11      6.61 o 
  -6   4  12       42.86       22.86      7.95 o 
  -5   4  12       32.79       18.99      6.90 o 
  -4   4  12       37.80       21.23      7.31 o 
  -3   4  12        1.27       -0.69      8.21 o 
  -2   4  12       25.33       28.45      4.66 o 
  -1   4  12       79.96       67.71      5.83 o 
   0   4  12      175.16      176.45     12.52 o 
   1   4  12       68.61       63.12      7.98 o 
   2   4  12        0.31        4.01      4.17 o 
   3   4  12       57.09       67.88     16.76 o 
   4   4  12       57.68       48.16     10.37 o 
   5   4  12       14.42       27.20      7.40 o 
  -5   5  12       89.71       89.38     11.01 o 
  -4   5  12       25.90       21.03      7.01 o 
  -3   5  12       52.08       46.95      8.44 o 
  -2   5  12       26.00        5.28      4.20 o 
  -1   5  12        2.86        1.46      5.53 o 
   0   5  12       53.85       49.07      6.80 o 
   1   5  12       87.34       73.73      8.30 o 
   2   5  12       23.56       11.07      5.45 o 
   3   5  12       22.30        8.22      5.48 o 
   5   5  12      124.16       89.50     11.48 o 
  -5   6  12       13.97       -2.67      4.24 o 
  -4   6  12       13.63       11.34      6.87 o 
  -3   6  12       16.49        6.48      5.55 o 
  -2   6  12       42.58       38.29      7.60 o 
   0   6  12        3.60        2.68      4.57 o 
   1   6  12       55.33       40.72      7.48 o 
   2   6  12       73.13       52.40      8.02 o 
   3   6  12        1.63       -3.06      7.41 o 
  -3   7  12        7.82        2.93      5.70 o 
  -2   7  12      123.35       88.64      9.92 o 
  -1   7  12       45.22       34.15      7.18 o 
   0   7  12       86.80       74.46      9.45 o 
   1   7  12       25.47       29.23      6.84 o 
   2   7  12       14.42        8.32      6.24 o 
  -3   8  12       44.89       29.61      8.75 o 
  -2   8  12        1.21       16.21      6.95 o 
   2   8  12       41.19       34.82      7.51 o 
  -3  -5  13       41.89       27.34      8.18 o 
  -2  -5  13      117.69      119.00     12.58 o 
  -1  -5  13      155.60      136.00     14.16 o 
   0  -5  13       32.73       33.07      9.89 o 
   1  -5  13        7.25        8.40      9.52 o 
   2  -5  13       18.98       22.85      8.21 o 
   3  -5  13       41.61       54.70     11.07 o 
  -4  -4  13       32.88       29.51      8.70 o 
  -3  -4  13       64.71       45.31      9.00 o 
  -1  -4  13        2.69       -4.71      8.30 o 
   0  -4  13      280.25      295.63     21.40 o 
   1  -4  13       13.32       10.15      8.38 o 
   2  -4  13       39.09       40.44      8.18 o 
   3  -4  13       40.02       38.35      8.31 o 
  -5  -3  13        3.56        5.41      6.73 o 
  -4  -3  13       74.44       66.04      9.99 o 
  -3  -3  13       40.69       42.05      8.18 o 
  -2  -3  13        0.56        1.30      5.55 o 
  -1  -3  13       89.29       94.71     12.38 o 
   0  -3  13       19.02       18.48      6.97 o 
   1  -3  13       70.71       62.38      9.68 o 
   2  -3  13      135.41      149.88     15.39 o 
   3  -3  13        3.47        3.83      6.38 o 
   4  -3  13       27.75       28.24      7.45 o 
  -5  -2  13       38.23       24.77      7.71 o 
  -4  -2  13       10.61       10.49      6.24 o 
  -3  -2  13       78.84       69.69      9.51 o 
  -2  -2  13      113.82      126.91     12.45 o 
  -1  -2  13       15.65       11.92      8.32 o 
   0  -2  13        8.73        6.01      5.53 o 
   1  -2  13        3.55       11.15      6.63 o 
   2  -2  13       64.10       61.78     10.11 o 
   3  -2  13      125.92      133.55     13.08 o 
  -5  -1  13       17.56       11.17      7.05 o 
  -4  -1  13       38.28       49.52      9.05 o 
  -3  -1  13       30.29       13.84      6.58 o 
  -2  -1  13      112.37      118.97     11.69 o 
  -1  -1  13       27.43       37.74      9.35 o 
   0  -1  13       46.06       38.21      8.32 o 
   1  -1  13       80.37       78.82     10.22 o 
   2  -1  13       53.44       58.57      8.21 o 
   3  -1  13       14.35        4.47      5.91 o 
   4  -1  13       14.44       27.71      9.65 o 
  -5   0  13        5.79        3.63      6.10 o 
  -4   0  13       35.53       37.18      8.42 o 
  -3   0  13       48.77       54.50      8.95 o 
  -2   0  13        0.28       -5.14      5.14 o 
  -1   0  13      107.80      123.05     13.55 o 
   0   0  13        0.17        3.46      5.75 o 
   1   0  13      302.44      379.23     28.07 o 
   2   0  13       10.16       12.92      6.30 o 
   3   0  13        4.23        6.24      6.24 o 
   4   0  13       28.52       28.69      9.51 o 
  -5   1  13       17.67       19.18     10.25 o 
  -4   1  13       38.40       24.27      7.65 o 
  -3   1  13       30.55       11.85      6.51 o 
  -2   1  13      112.63      125.68     12.19 o 
  -1   1  13       27.43       36.61      7.32 o 
   0   1  13       46.08       49.13      8.44 o 
   1   1  13       80.02       95.78     10.82 o 
   2   1  13       53.20       50.65      9.91 o 
   3   1  13       14.40       13.65      6.90 o 
   4   1  13       14.44        1.11      8.74 o 
  -5   2  13       38.18       41.68      9.47 o 
  -4   2  13       10.70        9.54      9.21 o 
  -3   2  13       78.98       59.34     10.25 o 
  -2   2  13      114.59      125.34     13.46 o 
  -1   2  13       15.50       10.22      6.37 o 
   0   2  13        8.76        9.50      8.50 o 
   1   2  13        3.45       -7.92      7.92 o 
   2   2  13       63.75       49.73      9.95 o 
   3   2  13      125.63      130.43     13.38 o 
   4   2  13       15.75       16.48      6.81 o 
  -5   3  13        3.52       -1.34      7.01 o 
  -4   3  13       74.45       79.87     10.29 o 
  -3   3  13       40.92       46.93      8.98 o 
  -2   3  13        0.55       -6.44      6.44 o 
  -1   3  13       89.60       91.02     11.32 o 
   0   3  13       19.10       21.45      6.87 o 
   1   3  13       70.41       78.07     10.61 o 
   2   3  13      135.11      168.04     15.23 o 
   3   3  13        3.43        1.29      5.81 o 
   4   3  13       27.69       28.01      8.28 o 
  -4   4  13       32.89       11.54      6.95 o 
  -3   4  13       64.92       50.49      9.04 o 
  -2   4  13       29.24       24.79      8.00 o 
  -1   4  13        2.77       -2.04      5.61 o 
   0   4  13      279.98      352.83     24.79 o 
   1   4  13       13.31       15.63      6.65 o 
   2   4  13       38.90       23.77      7.71 o 
   3   4  13       40.05       19.38     10.65 o 
  -4   5  13        6.28        3.76      7.00 o 
  -3   5  13       42.26       42.72      8.92 o 
  -2   5  13      118.02      123.14     13.22 o 
  -1   5  13      155.77      186.89     16.56 o 
   0   5  13       32.48       38.99      8.44 o 
   1   5  13        7.18        0.82      5.31 o 
   2   5  13       18.88       27.21      7.87 o 
   3   5  13       41.36       32.24      7.58 o 
   1   6  13      111.27        3.93      5.83 o 
  -1  -1  14       53.63       38.79     11.01 o 
   0  -1  14       80.08       69.35     10.79 o 
   1  -1  14       74.54       78.15     11.05 o 
  -2   0  14       59.97       38.31      8.80 o 
  -1   0  14       80.34       60.68     10.58 o 
   0   0  14       36.63       32.23     10.69 o 
   2   0  14       85.08       86.67     13.11 o 
  -1   1  14       53.65       46.93      9.82 o 
   0   1  14       80.41       90.45     11.58 o 
   1   1  14       74.31       84.10     10.99 o 
   0   2  14      148.06      160.95     17.43 o 
                                                 
